# Supplementary material for: Taxonomic Distribution and Molecular Evolution of Mytilectins
Source: Mar Drugs. 2023 Nov 27;21(12):614. doi: 10.3390/md21120614 (PMC10744619; doi:10.3390/md21120614)
Supplement: Supplementary file 1 [file marinedrugs-21-00614-s001.zip]

Archive with 3 entries (3 files):
- File_S1.fas
- File_S3.hmm
- File_S2.hmm
