# Supplementary material for: Taxonomic Distribution and Molecular Evolution of Mytilectins
Source: Mar Drugs. 2023 Nov 27;21(12):614. doi: 10.3390/md21120614 (PMC10744619; doi:10.3390/md21120614)
Supplement: Supplementary file 1 [file marinedrugs-21-00614-s001.zip › File_S1.fas]

>Gigantopelta_aegis_1_G
MGAELDKMSCKTESYVSPAGYIKHWSSDHYIHPYRPKSFFSKLTNFLPDQLVLHEGFDEQTLFRFEQKIGHWGYIVHVASGQCFHPYGGSVNPENGVKIVLDPDQHAGALWTYDKGTHTIQHRSGKHIHPYGGGANPSDDTAIVVHDGVNDAVRWTVVENDGVTETDPFPAPDVFGRWEMINAIINPSTEYEFTLKYRIGKSNSSSNELSSTWGGAAGLLGPLTVGAAYGRVSKNASKETFEEARETSTKIIVKPGRTICTWQWVFGVEQWNDRWRYQSNILVDTNDENEVPDANQIPEKLYQM*
>Gigantopelta_aegis_2_G
MGQQLSTVDDRGDRYSSPPGMIRHFCGKSYIHPHGGSSNPSDNTKLIVHGGFHANMQFRFVQVQGHWGFIEHVPSGKFFHPQGGRRNPEKGTNLILHGGYHGGCLFTYNEDHNVIQHRGGLYIHPQGGSTNPDDNVSLVLDCDVHDGMRWFPVSADDIPAEVYSTPDVTGRWIPVKTTNSEKEDQTMTSRLKISVGKKKTMCNTFRHDWMISSVAAKRISGSIVKNNDTYGKVLERTMQSSFDDAFVVCHESGNDVIIWQWVWSVSQWGDGWDFKTNVITHTDNTSGTPSVNPLPVLLSL*
>Dracogyra_subfusca_1_G
MGAELDKMSCKTESYVSPAGYIKHWSSDHYIHPYRPKSFFSKLTNFLPGQLVVHGGFDEQTLFRFEQKIGHWGYIVHVASGQCFHPYGGRVNPENGVKIVLDPDRHAGALWTYDKGTHTIQHRSGKHIHPYGGGANPSDDTAIVVHDGVNDAVRWIVVEKDGVTETDPFPAPDVFGRWEMINAIINPSTEYEFTLKYRIGKSKSSSNELSSTWGGAAGLIGPLTVGTAYGSVSKNSSKETFEEARETSTKIIVKPGRTICTWQWVFGVEQWNDRWRYQSNILVDTNDENEVPDANQIPENLYQM*
>Dracogyra_subfusca_2_G
MGQQLSTVDEKCDRYSSPPGMIRHFCGKSYIHPHGGSSNPSDNTKLIIHGGFHANVQFRFVQVQGHWGFIEHVPSGKFFHPQGGRRNPEKGTNLILHGGCHGGCLFTYNEDHNVIQHRGGLYIHPQGGSTSPDDNVSLVLDCDVHDGMRWFPVSADDVPAEVYSTPQVTGRWIPVKTTNSEKEDQTMTSRLKISVGKKKTMCNTFRHDWMISSVAAKLISGSVAKNNDTYEKLLERTTQSAFEDAFVVCHESGNDVIIWQWVWSVSQWGDGWDFKTNVITHTDSTSDTPPVNPLPVLLSL*
>Chrysomallon_squamiferum_1_G
MGQQLSTVNDNSDNQYISPPGMIRHLNGKSYIHPYGGSSNPSNYTKLIAHAGFHENVQFRFVQVVGHWGYIEHVSSGKFLHPKGGSKNPENGTPVILHSGNHGGCLFTYDDDYNVIQHRGGLYLHPEGGSNDPSDNVTLLLHHGVHDGVKWFPVSVVELPAEVYPVPEVTGQWFPVKRTKTDDENESSKLKISIGRKKTMCTTFRHSWMISSVALNRISSFIENDNKEYAELMQKTDQSAFEDPREFDAEAGSDIVIWQWVWSISQWGDGWDFKTNIITHSDREDNCPSLTSPPILLSL*
>Perinereis_aibuhitensis_1_T
MTLSWSLGLLLATCIASVAADVIYDVDLVTKELANKPIPITGPVEPKYESPYGMFRHWSSGKYIHLLGGPVSPDNNRRLVIYRGFNNDGRMSFKFQQIIGHYGYFWHTCGKAIHPLGGSANPGNNKRLVVYDGAHAACLFTMDQERKELTHRAGKNAIPNYGSTAPGDNTRVVLHDGSQDSAKFEFVDPNTLEVINLFPDPPLHGGWRMIYAVIDPLGEHTYTIRYKVGKSVSKQASEGYEWKVSADMALGWFKSSAEYREYAERTETVTWEAEIERIMRIKVSPGQTVVTWQYFLEAEQFGDGFLFRTTILADTDDVNKPPED*
>Perinereis_aibuhitensis_2_T
MPFWGLGLLLVVCIASATADVIKVVDFITAGKANESAPAASNHSISRRSTGYVSGYGMFKHWSSGKYVHLWWGPKCPRNYVDLVIYRSYNNDGRMSYRFVQAIGHYGYLQHTCGKYVHPYGGWSNPGQNTPVSVHSDRHAGALWTIDGDWVIHRSGKSWHPKGGSVNPWDNTNVVVHTGKGDATRFRFVNPKTLKPMPVFPTPKLQGKWKVIWSIHKPRGTHTYKISYTVGKSVTKSSSRTYKWEVSTKVAYGWFEANAKFGMAATTSESSTWNRQTTRTWTVVVTPGQSVTTWQYFFEAEQFGDGLQFRSTILADTEGVHKRPSIPGIN*
>Alitta_virens_1_T
MAFGNDILFLLNLFFISIAIEGAVVHDVDWVTKETANKADPISDSVPTGYQSPLGLLQHWSSKRVVHPSGNVACPGNAANLQLFRSTPDDGTISFRFVQVVGHYGYLEHSCGLVVHPKGGSPTPGDHTGLELFDARHASSLFTVDQEEFRLIHRSGKIIHPRWGSSDPGDGTEIVLHGEIHDASRFGFVDPFSLQPLQVFPNPDLQGTWRIIYAVINPLVDHEYKLAFSIGASISKSATEGYEWSVSAGMSFGWFHASAEYRRWAEITETTTWEAQIFRELTIKVPAGITVVTWQYFFEADQFGDGLRFRSTILGDTNDINTPPSLSQVLANQ*
>Alitta_virens_2_T
MIRLTAILLLGCVAISFSTPPVIEVQDWLTLRTKTEIVPPPKADYVSPRGTLRHVNSNKNLRPQGLDCPRKDHWVRVGVTAVEEIMKYRFVQREGHLGYIEHHCGTTIIHPEGGSTNPRDEAYVIMHSDRHSGALWYFDEENKRIVHYGGKYFWVNRDLSNPGEDILIKVLKKDNDATKFEFIPEDGSKSPYPDPTLTGRWEIIFAVIDPISEHNYSIKYKLGKHMIRQVTQQVAWKMSSSIAFSWFRLDSNLSYYACVSETTTWSGEVERSYSITVKPGRTSVTWQWVFEAERFGEKYQFRSSILGDTDDVNRPPNITPGMYPSNC*
>Alitta_virens_3_T
MIATVSVIFILCIGFSSSAPSSKPTLVQDWYTLNSTVQIGIKPSINYVGEFGYLKHVMSGKYILPDGGLCPNDENLLRIGTNSVDKPNMFRFVQVVGHLGYIEHQCGRVVHPKGGSATPWQSTRTVLHKDRHGAAYFYFDEEAEHIVHTAGRIFHPYYGNANPSTGTQIRLHSDIHGAAKFKFEPSAYPPPVLTGRWVVLFAVIDPISEHSYSIQYHIGKSITKQATEKTMWKVSAQTGFSWFKASAEFSRMACISQTNTWEVQIQSIYTVKVYPGQTSVTWQWIFGSERLDEGYQFRSTILGDTNDINKPPNIDPETYPSNC*
>Alitta_virens_4_T
MLLVTGLILVCTGLTSSEENPESTLVQDWITLNWKVQTLHSPSSGYVSGYGYLKHVSSGKYILPDNGECPKNENYLRIGDHSVNNANKFRFVQASGHIGFIEQYCGKVVHPDGGSTNPGDQTNLDMHDDRHSGAHFFFDEEQDHIVHIGTKIFHPKGGSHNPGKGTEIVLHKDLHDSARFQFVSAEGAESVYPPPSLSGRWEVVFAVLDPISEHTYSVKYTVGKSITKQANAQVTWKISETTTKEWYQKNEELSYYASIAQSATWNVEVERTYSVTVKPGKTSVTWQYIFCAERLDEGYCFRSTILGDTDDLNTPPNI*
>Alitta_virens_5_T
MMLSLLFAILLSFSGCVFSTSSRVQDWLTLRTKLEIVPTPSSGYISPQGTLRHAASSKILCPEWYTCPNNRYYMLFAGSFVMDYCRFSFIQVEGHLGFFEQDCGHVVVQPNGGGVNPAENTFVVVNKARDSGGLFYIDQEAKKIVHRGGKWIRPEKGHAFPIGDYPSQLQSIDDEAGRFIFDLVNSEDTLFPPPNLSGRWERLFGVIDPISEHSYTVEYKVGMTMVKQGSVVHSWKVSGSTSFDWFKSSAELSYFASISESVTWNVEIDREYTIKVFPGKSAITWQWVFEAERFGEVYQYRSTILGDTDDPNRPPLADGHVKAS*
>Platynereis_dumerilii_1_T
MLKMFLAVLLCCVVQESWAENATVAQDWLTQRSRPQMVPPVNYAYTSKKGFIRNFITGRNIRPQHSTSCPRKDHRVYMANTQNLEDYKFRWIQAEGHLGFIQLQDVCGTVYIHPDGGSTNPPNERYLVLNSDRHSGAMWGFDEEDKRVVHYGGKFMWSNRNSLSENSIIKVHEYRNDATRFHWVDEDGKEGAYPVPTLTGKWELLWSVTNLSSIHTREVEHFIGKAMIRKVHQKVYWKMTASVALGWFKADSRFEYYAEIAQTDTWIGWKKNTYKIKVLPGQSTAIWQYVFTASRFGEEYQYRSNMIEETNGRDKPPTS*
>Platynereis_dumerilii_2_T
MLKVFLAVLLGCVVQESWAEEEVTVVQDWLTLRSRPQIVPPVHVDYTSRKGFIRNFITDRNMKPEHAPTHDCPRKDLWVNMGTTQNLESYKFRWIQAEGHLGYIQDVCGTVYMRPDGGSTNPSNERYVVWHPDRSSGAMFGFDEEDKRVVHYGGRFLWSNRDSLGENALIKLNSKEHDSTRFHFVGEDGVEGAYPAPTLSGRWELIFSINNPSNIHTYEIEHFIGKTMVKQVHQTVYWKMSASVAVSWFKADSRFEYYASIAETTTWVGWLKRTYRLTVFPGESVATWQYVFTATRFGEEYQYRSNMLEDTNGANFPPAN*
>Platynereis_dumerilii_3_G
MLKVFLAVLLCCLMQESWAEEVLVVQDWLTLRSRPQMVPPVNYGYTSKKGFIQNFITGRNIRPQHAPTCPRKDFWVYMADKQNLEGYKFRWIQAEGHLGYIQDVCGTVYIRTTGGSSNPSDGKYLDWNSSRNSGSMWGFDEEDKRVVHFGGKFMWSNRNSLSENSIIKVHSHRNDATRFYWVDEDGKESAYPDPTLTGKWELLWSVTNPNSIHTREVEHFIGKAMIRQVHQKVYWKMNASMALGWFKADSRFQYYAEITQTDTWIGWKKESYKITVLPGQSTAIWQYVFTASRFGEEYQYRSNMIEETNSVDNPPTS*
>Agelas_oroides_G
MEHGPTGYIVHWSSEKLVHPYGSSASPADNTKLVVHSEGRRREGAEDKLQVRFVAVPECGHFGYIEHVFSGKIVHPSGYVLDPSNNSSLIWHTDRNVGCLFAFDLENNYIIHSSGKIWHPYGGSHVPANSAQLVLHIGRHDGARFYFVDTNMKRASPYPPPNLDHEWRLLGSSVDPQEQHRISISYKVGMFRSKTANHDRPYTWTISGKDARKLFSSSDVYASVIDQASPDAWKEETEVKTIISVSPGKSVVIWQCDFVLEQFGEEYKFRSSILECTDSTTKQPQLEK*
>Eurypon_sp._2_AS-2020_T
MSCGPVGYLVHWSSGKLVHPKGGSSKPGNDTPLVVHSARREGGQTALQVRFVAVPGAGHFGYIEHVSSKKIVHPHGGSLTPGDDTVVVYHSDRHAAALFAFDEENELIVHRNGKVWQPRGGSPHPANDTKVVLHHDRQDSARFYFVDTSMKKVSPYPSPNLSGDWKIVHVVINPQATHSYTYTYKVGRSKTHKTTEHQAWSITGNAAYDLFSASVTYSGFVQREDSQTWSEETEITRKIVVTPGKSVVTWQYTFDIEQYGDKISFRSDHLGDTNSIHVKPNLETKGLTSLL*
>Amphiura_filiformis_T
MPVHFLIKHSSSGKFFHPYGGQSNPGNNTTVVLHPDRHDRMHWTFEPVEGHWGYIKHVTSGKVIHPYGGSLTPGNNTKLVLHSDRHYGALFALDAVNDHVIHKGGRFAHPYGGSPNPGNNTQVVLHSDVHDAMRFQFVSTTDSNKEVLVYGSPTMAGKWKIINLVKNPKAEHTAQLTIKVGKSKTETTTSSFQYRWEASGGINIGIFQASVSQSVQFMIEKTTSATWSEETTKTTTIKVEPGKTVVTWQYVFDVQQNDSRSIFRSNLLADTESEQIEPKDLQYKSV*
>Ophiothrix_exigua_T
MSKMSETFLIRHRSGGKFFHPYGGQSNPQNDTDVVVHGGKHDRMHWKFEQIDDHWGYITHAESEKIIHPHGGSSTPGNVTRLVLHDQHHFGALFAMDAVNDHIIHKGGKYAHPRGGSTSPSDNTNVVLHEETHDGMRFHFVSPNDVTKDVLVYGYPTLGGTWKIINMVKNPIAEHTSQLEIKIGKSTTESSSSSFQYGWEVSVGVMGEIFSATASQSLQYMYEKSSSETWTEEITKTTTINVKPGKTVVTWQYMFDVKQNATKNIYQSNLLADTESETQIPDDLHMYSLE*
>Ophioderma_brevispina1_G
MSLNFLIKHRSSGKFFHPSGGKSNPNNDTTVVLHPDIHANMHWTFEQVEDHWGYIKHVSSGKIIHPSGGGLTPGNDTRLVVHSDRHWGALFALDGANDRVIHKGGRYAHPKGGRPDPGNNTPVVLHSDVHDAMRFQFVSTSNPNEEVLVYGTPTVVGAWKILNLVRNPVAEHVDTLQVKIGKSVTESRTTSFQYRWEVSAGLEIDVVKASASQSVQYMIERTSSATWSEEVTRTREIRVKPGKTVVTWQFVFDVQQNESKSVFWSNLLADTESETDVPEDLQYEM*
>Nesometra_sesokonis_1_G
MPENFLIKHISSGKFFHPLGGRENPGNDTSVVLHEGRHSRMHWTFEQIDGHWGYIKHVTSGKIIHPFGGSASPGNDTRLVVHEDRHSRALFALDAPNERIMHKGGKFAHPKGGRPNPDNNTEVVVYTGTHAATRFAFVSTSDPNKEILVYGNPKMVGNWKIIKTVQNPKAEQNLQFEVKIGKSLAESTTHSFQYKWEKTGGITGLPTSVTRSLQYMFEKATSATWSEESTRTTTIPVKPGKTVVTWQYVFEVEQNKTKIIFRSNLFTDTGSKTEAPEDLQYSV*
>Nesometra_sesokonis_2_G
MPENFLIKHCSSGKYFHPLGGRSNPPNDFSVVLHQDRHSRMQWTFEPVEGQWGYIRHATSNKVIHPRGGSLSPWNNTGLVTHSDRHHGALFAIDAANKRIVHKGGKYAHPRGGSANPWNDTEVVLHQDVHDGMKFECVSVNNPSKEVLTYGKPTVTGKWKIINLVRNPKAEHTLQLQIKVGKSHTESTKHAFQYKWEVSGGINIEVVSLSASHSLQYMFEKTTSTTWYEEQIRTTTIKVQPGKTVVTWQYVFDVQQNDSKCVFRSNLLADTESETVVPKDLQYYA*
>Nesometra_sesokonis_3_G
MPEHFLIKHCSGGKFFHSDAGQKVPGNDSSIVLHEDIHSGMHWTFQQVDGHWGYITHANSGKIIHPLSGRLSPGNDTGLVLHEDRHWGALFAIDAAKKRIIQGGKYAHPRNGSPNPRNDTEVVLHSDHPGMMFECVSVNDPNKEVLIYGQPTMAGKWKIINLVQNPIAEHTFELQVKIGKSRTESTKHEFQYKWEASGGINIEIFSASVTQSLQYMFQKTTSSTWSEETTRTTTIKVKPGQTVVTWQYVFDVVQNESKSIFRSNLLADTGSEADVPKDLQYSL*
>Ricordea_florida_1_G
MADRSGPIGYIFHRSSLKVVHPLGGSTNPANGTNLVLHGDKIIPKRLQFRFVPVEGFGHYGYIEHVATGKIVHPEDGSLHPKNDTKLVYHSDRHAGALFAFDEEDERIIHRSGKIWHPSYGSAKPGNDTPCLLHVDVHDAAKFYLGKLDGTKIHPYPTPKLSGTWKKIIAFVDPKASHTFTQKYKVGKSLTSSDTEHHAWKVSGKVAKSIFSASAEYSRYAEKSSNKTWSQEYEETTTIEVKEGKTVVVWQFVFEMHQYNEIYSFQSSIIGDTNSLKRTPRI*
>Ricordea_florida_2_G
MAGAYRPGPIGYIFHRSSLKVVHPLGGSTNPANGTELAMYGGKRNPKNLEVRFVPVEGFGHYGYIEHVASGKIVHPKGGDLDPKNGYKLVYHSDRHAAALFAFDEEDERIMHRSGKFWDPRDSSPNPDDDEPCVLSDKNDDAAKFYLGKPDGTKLYPYPTPKLSGTWKVIRAVIAPTVSYTFTQNYKVGKKLTFADIERHDWKISAGFAQSIFSANAEYSGYVQRSKEQTWSQEYEETIAIAVEAGQTVVVWQFVFEMHQYDEIYSFQSSIIGDTNSLSNPPSI*
>Ricordea_florida_3_G
MAGAYRPGPIGYIFHRSSLKVVHPLGGSTNPANGTELAMYGGKSNPKNLEVRFVPVEGFGHYGYIEHVASGKIVHPKRGDLDPRNRTKLIYHSHRHAGALFAFDEEDERIMHRGGKFWDTRDGSPNPDDDEPCVVSVNNDDAAKFYFGRPDGTKLYPYPTPKLSGTWKVIRAVIDPTASYTITQKYKVGKSLTSSVTKRHDWKVSAGIAQLIFSASAEYSGYVQRSSVRTWSQEYEETITIEVKEETVVVWQFVFEMHQYDEIYSFQSSIIGDTNSLSNPPSI*
>Ricordea_florida_4_G
MAGAYRPGPIGYIFHRSSRKVVHPLGGSTNPDNGTELAMYGDKSNPENLEVRFVPVEGFGHYGYIEHVASGKIVHPKRGDLDPRNRTKLIYHSHRHAGALFAFDQEDERIMHRGGMFWDTRDGSPNPDDDEPCVVSVNNNDAAKFYLGNPDGTKLYPYPTPKLSGTWKVIRAVIDPTASYKISQKYKVGKSLAFSATQRHDWKISAGFAKSIFSANAEYSGYVQKSKEETWSQEYEETIAIVVEAGQTVVVWQFVFGMHQYDEIYSFQSKIIGNTNSLDRTPSI*
>Acropora_tenuis_G
MADGPGPIGYIFHRSSLKLVHPLGGSSHPNNDTKLVVYGSSIDPERLQFRFVPVEGFGHFGYIEHVSSEKVVHPLGGSLDPDNDTDLVLHSARHAGALFGFDVEDERIRHRSGKIWHPFHGSPYPDNDTPCVLHAGVHDAAKFYIGTLDGTPISPYPNPNLAGTWKVIKAFIDPKTSHIFSQNYKVGKSLTSSVTEHNAWNVSAGFAKSIFSASAEYSGYVEKTNDKTWEEEYEETTTVQVQAGKTIVVWQYVFGMQQYGEEYSFLSTVIGDSHSLDQTPSI*
>Montipora_capitata_G
MAGPIGYIFHRSSRKLVHPDGGSRNPPNETKLVVHRDKNDPERLKFRFLPVQGFGHFGYIEHVASGKIVHPSGGELYPGDNTSLIYHSDRHAGALFAFDEDDRIIHKGGKIWHPLGGYPNPGDNTFCVLHSDVHDSAKFYFGDFNGTEISPYPNPNLSGTWKVVKAYINPKATHTFTQKYNIGKTLSKTVTEQRAWKVTGEIAFKLFKTSTEFSGFAQKASQSTWSKEYEETTTLKVEEGKTVVVWQFVFGMEQYGDKYSFQSSIIGDTDSLDKHPSI*
>Montipora_digitata_T
MAVPIGYIFHRSSRKLVHPDGGSRNPPNETKLVVHRDKDDPERLKFRFLPVQGFGHFGYIEHVASGKIVHPCGGELYPGNNTSLIYHSDRHAGALFAFDEDDRIIHKGGKIWHPLGGYPNPGDNTFCVLHSDVHDSAKFYFGDFNGTEISPYPNPNLSGTWQVVKAYINPKATHTFTQKYNIGKTLSKTVTEQRAWKVTGEIAFKLFKTSTEFSGFAQKASQSTWSKEYEETTTLKVEEGKTVVVWQFVFGMEQYGDKYSFQSSIIGDTDSLDKHPSI*
>Montipora_sp._Colony_1_RG-2022_G
MAGPIGYIFHRSSRKLVHPEGGSTNPPNETKLVVHRDKDDPERLKFRFLPVQDFGHFGYIEHVASGKIVHPSGGELYPGNNTSLIYHSDRHAGALFAFDEDDRIIHKGGKIWHPLGGYPNPGDNTSCVLHSDVHDSAKFYFGDFNGTEISPYPNPNLSGTWKVVKAYINPKATHTFTQKYNIGKTLSKTVTEQRAWKVTGEIAFKLFKTSTEFSGFAQKASQSTWSKEYEETTTLKVEEGKTVVVWQFVFGMEQYGDKYSFQSSIIGDTDSLDKHPSI*
>Parachrysogorgia_stellata_T
MAEGPGPVGYLFHRSSLKLVHPSGGSSNPGNDTELVLHSGKDNPQRLQVRFIPVQGAGHFGYIEHVTSGKIVHPYGGGLNPGDDTQLVYHSARHSGALFAFNDEDEYIMHGNGLFWHPSGGSPIPGDDTPCVLHQATHAAMKFYFGDLNGTKISPYPNPNLSGTWKVIKAFIDPKASHAFKQSYKVGKVKKETETEGHSWSVSVGAAIKFFSASAEYSGFVEKTSENTWSSEYEETATIEVEAGKSIVVWQFVFGMQQYGEDHSFQSSIIGDTYSLDVKPSI*
>Fimbriaphyllia_ancora_T
MADGPGPIGYIFHRSSLKLVHPRGGSSNPSNNTSLVLHSDKMSPQRLQVRFIPVEGFGHFGYIEHVSSGKIVHPDGGHLDPGNNTLLVYHSDRHAGALFAFDEGDERIMHRGGKIWHPLGGSPSPGNNTPCVLHSDVHDAAKFYFGNLDGTEISPYPHPNLSGTWKVVKAFINPMASHTFTQTYKVGKALTQSMTEQHAWSVSAGIAKGIFSASAEYSGFVEKTSERTWSSEYEETTTIDVEAGKTVVVWQYVFGMKQYDEEFSFQSSIIGDTDSLDVQPSI*
>Pseudodiploria_strigosa_T
MANEPGPIGYIFHRSSLKVVHPLGGSTNPGGNTNLVVHDDNSNPAKLQVRFVPVEGFGHYGYIEHVASRKIVHPLAGHIDPGNDTKLVYHPDRHAGALFAFDEEDERIMHRGGKIWHPSRGSPNPGNDTPCVLHSDVHDAAKFYLGKPDGTKISPYPTPKLSGTWKVIQAFIDPLASHTFTHRYKVGKSKTTSDTEHHAWNVSAGIAKGIFTAAAEYSGYVERSSEKTWSQEYEETTTIEVTAGRTVVVWQYVFGMQQYDEAYSFQSDIIGDTDSLEYTPSI*
>Orbicella_faveolata_G
MADGPGPIGYIFHRSSLKNVHPYGGSTNPDNETNLVVYGNTSNPAKLQVRFVPVEGFGHYGYIEHVASGKIVHPLAGHIDPGNDTDLVYHPDRHAGALFAFDEEDERIMHRGGKIWHPLRGSPHPDNDTPCVLHSDVHDAAKFYLGKPDGTKISPYPTPELSGTWKVIKAFIDPLASHTFTHTYKVGKSLTTSDTEHHAWNVSAGIAKGIFAAGAEYSGYVEKSSEKTWSQEYEETTTIEVTAGKTVVVWQYVFGMQQYDEAYSFQSDIIGDTDSLEHTPSI*
>Stylophora_pistillata_G
MAGPTGYIFHRSSGKIVHPDGSLVLRSNKSNQEQLKVRFLPVEGFGHFGHIEHVASGKIVHPSGGSLDPGNNTNLLLHPDRHAGALFSFDEDDERIMHRGGKIWHPRGGSPNPGEGTNCVVHSDVHDAAKFYFGDLDGKEISPYPPPELSGSWKVVNAFINPIAKHTYTQTYKVGKSRSKSTTEHHAWRVSASAAIKRFSASAEYSGFVEKTSESTWSSEYEESTTIEVEKGKTVVMWQYVFGMQQYDEELTFQSSIIGNTDSLDEEPKI*
>Eleutherobia_rubra1_T
MSEGKGPVGYIFHRSSGKLVHPLGGSSNPPNGTELCVHNTKDHPGRLQFRFAPAQGYGHFGYIEQVSSGKCVHPEGGSVDPGSATALLYHSDRHAGALFAFDEENEYIMHKGGKFWHPKGGEPNPDNATELVLHETTHAAMKFYFGDLNGTKISPYPTPSLSGTWKVIKAFINPQATHTFKQTYKVGKAKSESETESHSWSISAEAAYGFFSASAEYSGKAEKTSSNTWSSEYEETATIAVEAGKTIVVWQFVFGMSQYGDEHSFQSSIIGDSNSLDDKPSV*
>Eleutherobia_rubra2_T
MSEGKGPVGYIFHRSSGKLVHPLGGSSNPPNGTELCVHNTKDHPGRLQFRFAPAQGYGHFGYIEQVSSGKCVHPDGGSVDPGNNTALFYHSGRHAGTLFAFDEENEYIMHKGGRFWHPSGGSPNPGDETELLLHAGTHAAMKFYFGDLNGTKISPYPTPSLSGTWKVIKAFINPQATHTFKQTYKVGKAKSESETESHSWSISAEAAYGYFSASVEYSGQVEKTSSNTWSSEYEETASITVEAGKTIVVWQFVFGMSQYGDEHSFQSSIIGDSNSLDDKPSV*
>Paramuricea_clavata_1_G
MAGPIGYLFHRSSGKLVHPKGGSSDPGNNTSLVLYDDRSNAGRLQVRFVPAEGSGHFGYIQHVSSGKIVHPQDGRLDCGENTHLVYHSDRHGGALFAFDEGGERIVHKGGKIWHPEGGAPNPGNDTLCVLHSDAHYAAKFYFGDLNGTKMSPYPDPSLSGSWELVKAFIKPLATHTYTQKYKVGRTQSTSTTAGYSWKVSSELAIKVFTAKAEYLEFVQKVNSNTWSEEYEETASINVQAGKTVVVWQYVFGMQQYGDKISFQSNIIGDSDSLDTYPTFQSNRIRL*
>Clavularia_sp._cla_tr77125_T
MAGVIGYIIHRSSGKLVHPCGGSSQPSNDTKLVVHGATDNPYRLQVRFVPVESFGHFGYIEHVSSGKIVHPQGGSLNPGDDTSLVYHSDRHAGALFAFDEEGEHIMHRSGKIWHPLGGSPNPGNDTPCVLHSDFHDAAKFYFGNLNGSEISPYPDPNLSGTWKRIEAYINPKATHTVSYKFKVGKSQTKSTTAHHAWKVSAGVAIKWFSASAEYSGFVEQASSSTWSTEYEETRTIKVEAGKTVVVWQFVFGAEQYGEEYSFQSSIIGDTDCLDKQPSISCS*
>Heliopora_coerulea_T
MSGPIGYIFHKSGGKLVHPKGGSHNPGNDTSLVVHHAKDNPTRLQVRFVPVRSYGHFGYIEHVSSGKIVHPKGGSLDPGNDTRLVYHSDRHSGALFGFDEEGCEIKHIGGKIWHPKGGSPNPGNDTTCVLHSDRHAAARFYFGDINGNPLSPYPSPNLSGDWKVLRAFITPEATHTYTVKYTVGRSQTRSTTTQVAWKVSAGVNIKQVFSASAEFSGFVQVANSDTWTEQKEQTYEITVEKGKTVVVWQYAFYMEQYGDEWSFLSSVVGDTNSLDVMPTL*
>Eunicella_verrucosa_1_G
MAGPIGYIFHRSSGKLVHPLHGSSQPSDDTVLVLHGSKSNPARLQVRFVPVEGFGHFGYIEHVSSEKIVHPLGGSLSPGDNTSVVYHSGRHAGALFAFDEEDEHIMHRGGKIWHPLGGSPSPGDDTPCVLHSGSHDAAKFYFGNLDGTEISPYANPNLSGTWKVIKAFIDPIATHTFTQKYKVGKSQTKSVTENHAWKVSAGVAIKWFSASAEYSGFVEKSSSNTWSSEYEETTTIKVEAGKTVVVWQFVFGAEQYGDEYSFQSSIIGDTDSLDRQPSI*
>Eunicella_verrucosa_2_G
MAGPIGYLFHRSSGKLVHPLQGSSQPSDGTKLVLHGAKSDPARLQVRFVPVETFGHFGYIEHVSSKKIVHPSGGSLSPGDGTSLVYHSARHVGALFAFDEKDEHIMHRGRKIWHPDGGSPSPGDSTLCVLHSDSHDAAKFYFGNLDGTKISPYVNPNLSGTWKVIKAFIDPIASHTYTQKYKVGKSQTKSATEHHAWKVSAGVAIKWFSASAEYSGFVEKSSSSTWSSEYEETTTIKVKAGKTVVVWQFVFGAEQYGDEYSFQSSIIGDTDSLDRQPSI*
>Lingula_anatina_1_G
MHLLLSLTLLCLALAATVEAYTSPRFIVKHRSSGLCYAYADWWAWGHHYEKFRADSCSNAAEVEWVQKEGHWGYLRIVGTGGHCMNPLGGWASPGDNTALFPHPNCYNSALFAIDQEKGIIKHSGGKYVHVYPYQAERPNWHSDLMLHSGLHRNIKFDFVQKGNPNQKVQVIPNPQVKGEWQKVSCWYNVHVGSLKFTMTIGTSKTSSSSLTNTWELSVGVAKGIVEASATYGGSFTTTDEQQWKAESTIERTITVTKEYSTLCLWQWVYEFEQFNDGFRFRSFTIRETRSDAKPTEIPGSKK*
>Lingula_anatina_2_G
MHLFLAIVLSASLAVAEGGYVSPRFIVRHRSSGRCYAYADWWSWGHHYEKFRADNCPNAAELEWHQKEGHWGYLKVVGTAGHCLNPFGGWAHPGDNTAIFPHPNCYNSALFAINQEKGFIKHSGGKYVHPYPYNGEMPSWHSDTMIHGGTFSNMQFDFLNRNLQKVQVIPNPSVAGDWVKISCWGHVGPGSLSYTFKAGYSKTESSTLTNSWEMTIEVAKKVITASVTYSGSYSTSYESQWTQEREITRTVTVTVAGTICLWQWQYVFEQFNDKYVFKPMIMQETRSDVKPTNIPRNTK*
>Lingula_anatina_3_G
MHLFLAIVLFASLAVTEGAYISPPFLLRHRSSGQCYAYAESWFFGMHYETFRADDCSKSTLLRWYQKEGQ
LGYLKVEGSDGHCLTPLGSSAEPADNTAIFPHPKCDNAALFTIEEGEGRIKHSGGKYVHTSPYNQEKPGV
NSDLIIRGGTSQYNQFDFVDKQLNKVQVIPNDLV*
>Lingula_anatina_4_G
MRLFLTLMLLSLALLAATDAYTSPRFILKHRSSGRCYDYVNWWRLGHHYEKFRADKCDKADELVWEQVEGHYGYLKVVGTKGHCLGPWGSWAKPGDNTAIFPHKNCYSSAMFTIDEENGYIRHAGGSYVHPYPFNSEKPNWQSDLIIHKGTNYNNKFDFVQKNNHNAKVTVIPKPNVSGSWKKVTCWADVHKGELKYSVKVGTSKSSSSTTTHAWEVSFSVAFLIIQSSTKYSGSFSSTYQEQWHTESTIERTIKIDQDGGTVCIWQWIYTFDQFQDTFTFRSFTLRETRSETAPTQVPMGKK*
>Lingula_anatina_5_G
MRLFLTLILLSLTLLAAIDAYTSPRFILRHRSSRLCYDYVDWWSWGHHYEKFRADNCKNADELEWQQVEGHYGYLKVVGSGGHCLNPFGGWAKPGDNTAVFPHKNCYSSALFTIDEENGYIRHAGGSYVHPYPFNTEKPKWQSDLIIHKGTNYNNKFDFVQKNNNNAKVTIVPQPKVSGSWKKITCWANVHKGQLKYSVKVGTSISSSSTTTHAWEVSFSAAFSFISVSAKYSGSFSSTYEEQWHTESTIERTINIDQDGGTVCIWQWVYTFEQFEDTFTFKAFTLRETRSEAVPTEIPVGKK*
>Lingula_anatina_6_G
MRLFLILMLLSLSLLAAVDAYTSPPFIVRHWSSRLCYDYVDWWSGGHHYEKFRIDKCSNADELVWQQVDG
HFGYLKVVGTNGHCLGPWGRSAQPDDDTAIFPHFTCYSSALFTIDDENGYIKHAGGSYVHPYPFNHDKPR
WQSDLIIHKDKNINNRFDFVQKNNHNAKVKIMPTPNVSGFWEKITCWLNVHKGELMYSVKVGTSTSSSST
TTHAWEVSFSAAYKIISASAKYSGSFSSTYQQQWHTETTIERRIRIEEEGGTVCIWQWVYTFDQFQDKFT
FKALTLLETRSEARPTRIPVGKK*
>bivalvia_mytcor1_G
MTTFLIKHKASGKFLHPKGGSSNPANNTNLVLHSDIHERMYFQFDVVDERWGYIKHAASGKIVHSFGGKADPPNETNLVLHQDRHDRALFAMDFFNDNIRHKAGKYIHPKGGSTNPPNDNLTVIHGDKHEAMEFIFVSPKNKDKRVLVYA*
>bivalvia_mytcor2_G
MATFVIKHKSSGKFFHPYMGHANPANNTQIVLYVGTHERMHFTFDLVDGQWGYIRHVTSGKIIHPFGGSMHPGNNADLVLHQDRHGGALFCIDSANDVIIHKGGKFAHPKGGSHNPGNQTVVCLHQDQHYAMKFECVSPYNTSEEVLVYGKPTLTGKWKIVNMVIDPAAEHKPTIQYKVGKSRSKSSTSSFSFKWEMTVGATAGVNCLFGSASVSSSMSTSLSTMFQRSSSATWSDETTVTREIKVLPGETVVTWQFVFVCEQHGHRAEFNSNILADSRSPNDVPGEIAGAGF*
>bivalvia_mytcor3_G
MTLAFLIKHKSGGKFIHPEGEHRNPDNDTKLLLHQDIHDRMHFQFDVQEGHWGYIRHVSSGKIVHPDGGNLFPGNDTNLVLHSDHHAGALFALDNVDDYIIHKGGRFVHPDDGSPNPGNDTYVVLHEDKHDAMKFKFVSPDDINQEVLIYGKTSVNGHWEIINTIINPMAEHTYTRSLTVGKSKTESRSSTFAFKWEISSGFSVNTAFGSASASMSASTEYMIKKVSSNTWSEQKTVTNQIKVVPGKSVVTWQYVFDVAQCDHKAIFHSNILADTDSVSNKPEDLAGVAYD*
>bivalvia_mytcor4_G
MATFVIKHKSGGKFLHHLSGRSNPGNDTNLVLYDGTHDQTHFTFDVEDDHWGYIRHLASGKVIHPYGGWLNPGNNTELVLHQDRHGGALFCIDSANDAIMHKGGKYFHPKGGSHKPGNDTRVCLHQDQHYAMRFECVSPNNTSEEVLVYGAPTLRGKWKIINMVINPVAVHKYTFQYKVGKSKTESTSYSFSFKWETTAGVSAGIVSASASASLSTMFERSSASTWSEETTVTREITVKPGETVVTWQFVFTCEQLNHRAKFNSNLLADTRSPNDVPDDIAGTGF*
>Mytilus_galloprovincialis_mytilec1
MTTFLIKHKASGKFLHPKGGSSNPANDTNLVLHSDIHERMYFQFDVVDERWGYIKHAASGKIVHPLGGKADPPNETKLVLHQDRHDRALFAMDFFNDNIIHKAGKYVHPKGGSTNPPNETLTVMHGDKHGAMEFIFVSPKNKDKRVLVYV*
>Mytilus_galloprovincialis_mytilec2
MARFVIKHKSSGKFFHPYMGHTNPANNTQIVLYAGTHERMHFTFDLVDGQWGYIRHVTSGKIMHPYGGSM
YPGNNTDLVLHQDRHGGALFCIDSANDVIIHKGGKFAHPKGGSHNPGNQTVVCLHQDQHYAIKFECVSPY
NTSEEVLVYGKPTLTGKWKIVNMIIDPAAEHKQTIQYKVGKSRTESTTSSFSFKWEMTVGATAGVNVLFG
SASVSSSMSTSLSTMFQRSSSATWAEETTVTREIKVLPGKTVVTWQFVFACEQHGHRAEFNSNILADSRS
PSDVPGAIAGAGF*
>Mytilus_galloprovincialis_mytilec3
MPSTFLIKHKSGGKFIHPKGGDRHPGNDTKLLLHQDIHDRMYFQFDVVEGHWGYIRHVSSGKIVHPDGGQ
LFPRNDTNLVLHSDRHAGALFALNNVDDYIIHKGGRFVHPDGGSPNPGNDTYVVLHEDKHDAMKFQFVSP
DDINNEVLIYGKTSVNGHWRIINTIINPIAEHTHTRSYTVGKSKTESRSSTFAFKWEISGGILANTAFGS
LTASMSASTEYMIKKASSNTWSEEKIVTNQIKVVPGKSVVTWQYVFDVAQCDHKAIFHSNILADTDDVSH
KPEDLAGVEYD*
>Mytilus_galloprovincialis_mytilec4
MATFVIKHKSGGKFVHPLGGQLNPGNDTNLVLYEGTPDQTHFAFDVEDDHWGYIRHVPSGKVIHPYAGWLNPGNNTELVLHQDRHGGALFCIDSANDAIIHKGGKFVHPKWGSHNPGNNTRVCLHEDQHYAMRFECVSPHNTNEEALVYGIPTLLGKWKIINMIKDPAAEHKHTFQYKVGKSKTESTRYSFEFKWEATAGVSAGIASASATSSLSTMFERSSSSTWSEETTVTREITVKPGETVVTWQFVFTCEQLNHRAKFYSNLLADTRSSDDVPEDLAGTGF*
>Mytilus_galloprovincialis_mytilec5
MATFFIRQKSGGKCFYPKNGKSNPENDTNIVLFDGKDKNMHFTFEVEDDHWGYIVHVASGKVIHPYGGGLNPGNDTDLVLHEDRHAGALFCIDSANDAIMHKGGKFVHPRGGSHNPGNDTRVCLHQGQHYATKFECVSPHNTSEEVLVYGAPTLLGKWKIINMVINPAAVHKHTFEYKVGKSKTESTSYSFTFKWETTAGVSAGIVSGSASSSLSTMFARSSASTWSEEKTVTREITVNPGETVVTWQFVFTCEQLNHRAKFNSNLLADTRSPNDTPDDIAGIGF*
>Mytilus_galloprovincialis_mytilec6
MATFVIKHKSGGKYLHHLKGQSNPGNDTNLVLYEGTHDQTHFVFDIEDDHWGYIRHVASGKVIHPYGGWLNPGNNTELVLHQDRHGGALFCIDSANDTIMHKGGKFVHSRGGKKPNPGNNTRVCLHEDQHYAMRFECVSPYNTSEEVLVYGKPTLLGKWKIINMIIDPTAEHKHTLQYKVGKSKTESTSYSFEFKWETTAGISYGILNASTTTSLSTMFERSSASTWSEETTVTREITVKPGETVVTWQFVFTCDQLNHRAKFNSNLLADTRSPTDVPDDIAGTGF*
>Mytilus_galloprovincialis_mytilec7
MSEPNFLIKHKSGGLFVHPKGGQSNPGNATKLVLHPDKHDNMHFQFEIKENHWGYIRHASSSKIFHPKGGKMKPENDTNLVLHSDRHSGALFALDCVNDRIIHKGGRFVHPEGKRPNPVNNTDLVLSEDIDDAMKFEFVSPLDICKEVLVYGKPTIAGEWVILNAIFTPLGDHKSNFVVSYGKSETKSATSSFAFRWEISGGFPADSFESTAETSIKVEKASSQTWTEQKTFSHTISVPAGKTVITWQFIFTALQCGHQGKFQSNITADTDSINIKPDENAVLRYDFK*
>Mytilus_galloprovincialis_mytilec8
MTTFLIKVCSMDQFIHPRGGKANPSNNTDLVRHKDIHERMHWKFQRVDGEWGYIVHATSNKCIHPKGGSENPEKRAILVLTDDRRNAALFKFDLNNNEIVHKGGKIATTFIDPVADFIDLTTKPPFGYELIKFECVSPTNIRQKVNPYE*
>Mytilus_californianus_1_G
MATFVIKHKSGGKFLHPFGGRSNPGNDTNLVLYEGTPDHTHFTFDVEDDHWGYIRHVASGKVIHPYGGWL
NPGNNTDLVLHQDRHGGALFCIDSANDAIIHKGGKFFHPKGGSHKPGNDTNVCLHQDQHYAMRFECVSPN
NTSEDVLVYGAPTLRGKWKIINMVINPAALHKYTFQYKVGKSKTESTSYSFSFKWETTAGVSAGIVSASA
SASLSTMFERTSASTWSEETTVTREITVKPGESVVTWQFVFTCDQLNHRAKFNSNLLADTRSPNDVPDDI
AGTGF*
>Mytilus_californianus_MCL
MTTFLIKHKASGKFLHPKGGSSNPANDTNLVLHSDIHERMYFQFDVVDERWGYIKHAASGKIVHPLGGKA
DPPNETKLVLHQDRHDRALFAMDFFNDNIIHKAGKYVHPKGGSTNPPNETLTVMHGDKHGAMEFIFVSPK
NKDKRVLVYV*
>Mytilus_californianus_2_G
MATFVIKHKSGGKYLHHSNGRKNPGNDQKLVLCEGTDDQTHFTFDVEDDHWGYIRHVASGKVIHPYGGDF
NPRNNADLVLHEDRHGGALFCIDSANDAIMHIGGKFVHPKGGSHKPENNTQVCLHQDQHYQMKFECVSPN
NTSEEALVYGAPTLRGKWKIINMVMNPAAVHKQTFQYKVGKSKTESTTYSFSFKWETTASVSAGIGSASA
SASLSSMFERSSASTWSEETTVKREITVNPGESVVTWQFVFTCEQLNHRAKFYSNLLADTRSPTDVPDDI
AAIGF*
>Mytilus_californianus_3_G
MCFIYTSDYRVLIMATFVIKHKSSGKFFHPYMGHANPANNTQIVLYDETHERMHFTFDLVDGQWGYIQHV
TSGKIIHPYGGSMHPGNNTDLVLHQDRHGGALFCIDSANDVIIHKGGKFAHPKGGSHNPGNQTVVCLHQD
QHYAMKFECVSPYNTSEEVLVYGKPTLTGKWKIVNMVIDPAAEHKQTIQYKVGKSRTESITSSFSFKWEM
TVGATAGVNYLFGSASVSSSMSTSLSTMFQRSSSATWLDETTVTREIKVLPGETVVTWQFIFACEQHGHR
AEFNSNILADSRSPNDVPGEIAGAGF*
>Mytilus_californianus_4_G
MPSTFLIKHKSGGKFIHPKGGHRNPANDTKLILHQDIHDRMYFQLDVQESHWGYIRHVSSGKIVHPDGGH
LFPGNGTNLVLHSDYHAGALFALDNVDDYIIHKGGRFVHPDGGSPNPCNDTYVVLHEDKHDAIKFQFVSP
DDINKEVLIYGKTSVNGHWRIINTIINPMAEHTYTISFTVGKSKTESRSSTFAFKWEISCGFSANTAFGS
ASASMSASTEYMIKKAPSNTWSEQKTVTNQIKVFPGKSVVTWQYVFDVAQCDHKAIFHSNILADTDSVWN
EPEDLAGVAYD*
>Mytilus_californianus_5_G
MPSTFLIKHKSGGKFIHPKGGHRNPANDTKLVLHQDIHDRMYFQFDVQESHWGYIRHVSSGKIVHPDGGH
LFPGNGTNLVLHSDYHAGALFALDNVDDYIIHKGGRFVHPDGGSPNPCNDTYVVLHEDKHDAMKFQFVSP
DDINKEVLIYGKTSVNGHWRIINTIINPMAEHTYTISFTVGKSKTESRSSAFAFKWEISCGFSANTAFGS
AXASMSASTEYMIKKAPSNTWSEQKTVTNQIKVVPGKSVVTWQYVFDVAQCDHKAIFHSNILADTDDVSN
EPEDLAGVAYD*
>Perna_perna_T
MARFVIKHKSSGKFFHPYMGQANPDNNTQLVLYEGTHERMHFFFDVVDAPWGYIRHATSGKIIHPYGGSMNPGNNNDLVLHQDRHAGALFCIDSANDTIIHKGGKFAYPKGGSHNPGNQTVVCLHGSQHYSMKFECVSPYNTSEEVLVYGVPTLRGKWEIINMVMDPAAIHKQTVTYKVGKSRTESTSSSFNFKWEMTVGATAGVNFLLGSASVTTSMSTSLSTMFKRTSSATWSEETTVTREITVSPGNSVVTWQFVFECEQHDHKAVFKSNILADTQSPRDIPDEIAGVGF*
>Perna_canaliculus_T
MAKFVIKHKSSGKFFHPYMGRANPDNNTRLVLYEGTHERMHFLFDAVDAHWGYIKHAASGKIVHPYWGSMNPGNETDLVLHQDRHGGALFCIDSANDTIIHKGGKFAHPKGGSHKPGNNTVVCLHQDQHYAMRFECVSPYNTSEEVLVYGVPTLRGKWEIINMVIDPAAHHKQTVTYKVGKSRTDTTSSSFNFKWEMTVGATAGVNFLFGSASASTSMSTSLSTMFKRTSSATWSEEITVKREITVSPGNSVVTWQFVFECEQHNHKAVFKSNMLADTQSPGDVPTEIAGVGF*
>Geukensia_demissa_T
MVTFVIKHMSSGKFIHPHGGSENPSNDTPFVLHGDQHDRMHFTFEIIDGH
WGYIKHVSSGKIAHPSGGSLFPGNGTDIVLHQNRHWGALFAFDCVNHEIV
HKGGRFAHPDGGDANPGNDTRVVLHKDRHDAMKWLLVSPLNPNEEVNIYG
KPVLNGHWIIIYMIINPIAEHTQTLTYSVGKSQTESVKSTLEFKWETTSG
LQSEESISMSSSVRTMFERVSSSTWYGEKSVTHVIKVLPGQTVVTWQFVF
DVEQHGHKGVFNSNILADTSSVHEVPADPV*
>Crenomytilus_grayanus_CGL
MTTFLIKHKASGKFLHPYGGSSNPANNTKLVLHSDIHERMYFQFDVVDERWGYIKHVASGKIVHPYGGQA
NPPNETNMVLHQDRHDRALFAMDFFNDNIMHKGGKYIHPKGGSPNPPNNTETVIHGDKHAAMEFIFVSPK
NKDKRVLVYA*
>Perna_viridis_1_G
MARFVIKHKSSGKFFHPYMGKANPDNNTQLVLYEGTHERMHFFFDVVDAPWGYIRHATSGKIIHPYGGSMNPGNQTDLVLHQDRHGGALFCIDSANDAIIHKGGKFAYPKGGSHNPGNQTVICLHQERHYAMRFECVSPYNTLEEVLVYGVPTLRGRWEIINMVIDPAAHHKQTVTYKVGKSRTESTSSSFEFKWEMTVGATAGVNFLFGSASISTSMSTSLSTMFKRTSSATWSEETTVKREITVTPGNSVVTWQFVFECEQHNHKAVFKSNLLADTQSPRDVPDEIAGVGF*
>Perna_viridis_2_G
MEEYMTDFVIKHASGRKFIHPYGGLHNPDNDTNLVLHQGCHDRMVFRFVPVEKEWGYIEHKTSNKIFHPKGGSLNPGNDTQLVLHNDRHFGALFAIDSARDRIVHKSGKFVHPYGGFANPGNDTEIVLHEGIHDAMKFILVDPENVNTEKDVYLNCRATGHWELLRCVENPIATHEYTIEYTVGKSESKSTTTSIEMKWESSIQATIKLFTVKASSSVAKMLSRTESSTWAKSTKCTQKIMVKPGKTVASWQYVFAANHGGREVVFESNVIADTDSKDKEPV*
>Perna_viridis_3_G
MTDFVLKHASGGKFVHPDGGKRNPGNTTTLVLHSDLHERMVFGFVPVEKEWGYIEHKTSKKIIHPECGSVNPGNGTILVLHEDRHFGALFAIDSVRNRIVHKGGKFCHPCSGEANPGNYTPLVLHEDVHDAMQFVLVDPSDIGNEVDVYPKGKAAGHWELLTCIENPAATHEYIIEYTVGKSETKSTATSIKMIWERSICATIDFFNENSSLSVATMMSRTATSTLSKSTKCTQKVIVNPGKTVATWQYVFSANHNGREIVFESNVVADTDSRNTEPV*
>Perna_viridis_4_G
MKREKQNKNEFACSSDDTTPTFYIQHMSAGKFVQPSSGLKKPSNNNRLVLHKKNRGEAMVFTFEPHEKEWGYIVHRASNKAFHPYFGSLKPRNNKWLVLHVDRHAAALFAVDDTRNYIIHKSSGKFVHAYGGNSNPSDNTFLTLHSDKHEAMKFRLASPDNIKDVISVYPKTEVDGKWKLLNIIRNPKAGHEIQLPYTVGRVPRDPNIELIEWQLDIDCPEEVFKKYLSFNHIDVTSSTWDKSVEQQQTIRVSPGTTVATWQFQLIAKRFKRETIFNTNIIQDTESETEPSMPGSQISTNQN*
>Perna_viridis_5_G
MTEPNKKYFAIKHAPGGKFVHPKEGNDTTLVLHQDCPEYFEFVLVEKEWGYLKQRWSEKVVQPIEGSVKLEKDTILVLRNDRHFEALFAIDYARGCIVHRSGKFIHPHDVAVNLGNDTRLLLHDDTNDDMKFVLVDPCKSDKEVDIYTIDTAYGRWDLLGCVENPTARHKCPIEYTVGQSERNSNTPLVGMKWERSIDAIKQLLTAHVTPSVHTMLSKVGTSTWSKSTKYIQRIIVEPGKTVATRQYVFVVKQCGREVVFKSNMVADTDSKDKEPI*
>Pecten_maximus_G
MKWPKRLDFFRTAQIISGGRPGISGIHRSIAYKEENRAEIMTTFVIKHQTSGKFIHPQGGSLTPCDETAL
VLHQDVHSGMHFAFDATCNGYGYIRHVGSGKCIHPKGGASTPCNETELVLNGDRHNGALFCIDTCNKRIQ
HHGGKYIHPQGGQANPCNDTKMVLHGDCHDNMKLLIVSPSNTCEEICP*
>Mizuhopecten_yessoensis_1_G
MSTFCIKHKCSGKFIHPSSGCSNPGDNTPLVIQQDVHSGMHFAFDKTCGGYGYIRHVGSGKCIHPQGGSC
NPCDQTGLVLHQDRHEGALFCIDSCNNRIRHHGGKYIHPKGGSANPCTGTPVVLHGDCHERMEFIIVSPC
NTNQEINL*
>Nodipecten_subnodosus_T
MATFVIKHRTSGKFFHPLGGSLSPCDETPLVLHQDVHAGMHFAFDKTCNG
YGYIRHVGSGKCIHPKGGSCNPGNETGLVLHGDRHNGALFNIDTCNKHIQ
HYGGKYIHPQGGQANPCNDTKLVLHGDCHDRMEFLIVSPCNTCQEVCP*
>Argopecten_irradians_1_G
MTTFVIKHRTSGKFIHPLGGSRNPCENTAVVLHQDVHDRMYFAFDRTCNG
YGYIRHVASGKCIHPYGGSTDPCNETGLVLHSDRHNGALFYLDTCKKQIR
HHGGKFIHPKGGQANPCNNNSLVLHGDCHDRMEFLIVSPCNTCQEVSRFY
I*
>Argopecten_irradians_2_G
MSIFVIKHKSGGKFIHPYGGDLNPPNDTRMVVHQDIHAGMHFAFEKARQG
YGYIRHVGSGKYLCPLGGNLNPDDKTDLVLHQDRHPAALFYIDARNHHIR
HHGGKYIHTKGGHPNPANQIPVVLRAGRHAAMEFVIVSPCNTNQEVKGFL
IYLLFNTVIYNEKRYNIMYTPLRFC*
>Pecten_maximus_2_G
MTTFVIKHQTSGKFIHPQGGSLTPCDETALVLHQDVHSGMHFAFDATCNG
YGYIRHVGSGKCIHPKGGASTPCNETELVLNGDRHNGALFCIDTCNKRIQ
HHGGKYIHPQGGQANPCNDTKMVLHGDCHDNMKLLIVSPSNTCEEVNMFC
LTKISVMLLKPT*
>Pecten_maximus_3_G
MTLFVIKHRSGGRYVHPLGGDLNPSDDTKMVVHQDIHAGMHFAFDRTRNG
YGYIRHVGSGKYIRPRGGNLNPEDKTDLVLHQERHAGALFYIDTQNHHIR
HHGGKYIHTKGGHPNPGNQNPLVLRGGRHAAMEFVIVSPCNTNQEVGRLV
YIYL*
>Mimachlamys_varia_G
MSTFCIKHKCSGKFIQPSSGCSSPCDNSLLVLQQDVHPGMHFAFDKTCNG
YGYIRHVGSGKCIHPYGGSRNPCDQTDLVLHQDRHDGALFYIDSCSNRIR
HHGGKYIHPKGGSANPCNGNPAVLHGDCHERMEFIIVSTCNTSQEVNILF
YSHKT
>Mizuhopecten_yessoesnis_2_G
MSTFCIKHKCSGKFIHPSSGCSNPGDNTPLVIQQDVHSGMHFAFDKTCGG
YGYIRHVGSGKCIHPQGGSCNPCDQTGLVLHQDRHEGALFCIDSCNNRIR
HHGGKYIHPKGGSANPCTGTPVVLHGDCHERMEFIIVSPCNTNQEVNRFI
FDSYVTLINCLVVTLTQYLRLIFEYLFYESKTLIMNPPFLSLCF*
>Argopecten_purpuratus_1_G
MTTFVIKHRTSGKFIHPLGGSRNPCENTGLVLHQDVHDRMHFAFDRTCNGYGYIRHVASGKCFHPYGGSTDPCNDTGLVLHSDRHNGALFYLDTCKKHIRHHGGKFIHPKGGQANPCNNNPLVLHGDCHDTMEFLIVSPCNTCQEVTP*
>Argopecten_purpuratus_2_G
MTTFVIKHKTSGKYIHPEGGSLTPNDNTRLVLHQDVHTGMYFAFDPTSSGYGYIRHVGSGKCIHPNGGSTDPGNGTTLVLHGDRHDGALFYVDTCRKHIRHRVGKFIHPKGGQANPANNTPLVIHSDTHGNMEFEFVIVSPRNTSQ*
>Argopecten_purpuratus_3_G
MTTFVIKHRTSGKFIHPLGGSPNPSENTELVLHEAVHANMHFAFDPTCNGYGYIRHVASGKCIHPTNSTTPPNDTPLVLHSDRHEGAQFTIDTSSKHIRHFVGKFIHPKGGLVNPPNDNPVVLHSDIHAQMEFLLVNPNNTSQEVTL*
>Argopecten_purpuratus_4_G
MSIFVIKHKSGGKFIHPYGGDLNPSNDTRMVVHQDIHAGMHFAFEKARHGYGYIRHVGSGKYLRPLGGNLNPDDKTDLVLHQDRNPAALFYIDARNHHIRHHGDKYIHTKGGHPNPANQIPVVLRAGRHAAMEFVIVSPCNTNQEVKP*
>Tegillarca_granosa_1_G
MAYVSPWFLILHIATDYLIHPYGGSHNPAEGTSLVIHPSRTDIERLLFRFVQVEGHWGYIEHRGGLIYYPENPKSGDFVYLRKIRKDGSLLTIDQTNNMIVHKNGLEVCGVDDFGIPGVPPLLGMGAVGFYRPGTWAGKGLEKWRIVSEISFKDLKVFPNPNPSGNWTIVHAVINPSSGQTKEFSYSIGRTKSTSNNVVFKWEITTEFARSMFESSVFTQFLTKTGKQTWEVETTRTKKVTVLAGQSVVTWQWVYELEQWGDKYIYKSDILQETDSPDQKPKLSITN*
>Tegillarca_granosa_2_G
MCYVSPWFLVMHVATRHVILPHHGEYDPPEGRVLVLHHGISNPGRLQFRFVQKEGHWGYFQHSGGKYWHPEGNYGIPSNDRCSFYCRLTLRSTPNDASLFTYDAKKQIIMHKSGYVVYPIDNVMFFFKRSTDDWSTAELENAKFNFKTENLSKNVQIFPNPTTVGEWRVISAFIDPIATHTKEITYKQGRSRSTSNTIEMGWDVSVSVAIGFFKASSSFSYKMSSTTQATWYEETIHKRTITVTGGKSVVTWQWQYGLEQWNDRLTFKSNILADTESMNVQPTGW*
>Tegillarca_granosa_3_G
MYITEWFLIMHLASRNLIHQQGGKLSPEEGTHLVLHPDKNDNTRLLFRFVQVEGHWGYIEHRSGLIVHPQDDRGIPYVGSYVDLRNSRNDACLFTIDEENGYLIHSSGLILAPLKHVAIATEFIIFYYNDYFESIGQEGRQKWRFVSSDTYKDIELFPEAKSFGYWEVIHAVLNPLASHTKEFIIKTGKSFSTSNTMEVGWKISASAAIKIFEGSAEFEHKMTSTTTETWEEEITQKRTIHIVPGKSVVTWQWVYGLERFDDTYIFKSNILQDTESLNDVPEDWK*
>Tegillarca_granosa_4_G
MSYVSPWFLVMHVASRHVIHPYQGEYNPPEGRELVVHRSTSNPGRLKFRFVQKEGHWGYFQHSGGRYWHPEGNYGIPSNDRCFFACRLTLRGTPNDASLFTYDAKKQIIMHKSGFVVSPTDFIYFYQYPEEEVIIFYKRSTDDWSTAELENAKFKFVTEDLSKNVQIFPNPTTVGEWRVISAYIDPIATHTKEITFKQGKSKTTSNTIEIGWDISVSAAIGFFEGSSTFSYKMSSTTEATWYEETEQKRTITVTAGKSVVTWQWQYGLEQWNDKLTFKSNILADTESMNVQPTGW*
>Tegillarca_granosa_5_G
MVYVSPWFLIMHVGTRHLIHPYQGEHNPPEGRELVIHPSSNDPGRLKFRFIQKEGHWGYIQHAGGKYWHPQGNYGIPSRDRCWLICVLTLRGTPNDASLFTYDERTQTIIHKSGYVLFPYPMYFIPFSADKVLAFVNTITHESKFRFVTEDLSRDVQIFPTPTSVGDWRIISAYLNPIATHTKEITYKQGRSRSTTNTIEMSWDISISVAKGIFGASSTFSYQISSTIESTWNEELEYKRTITITKGMSVVTWQWQYGLEQWNDTLTFKSNILADTNSKSVKPTAW*
>Tegillarca_granosa_6_G
MGYVSPWFLVMQVATRNLIHPYHGEYNPPEGRELVTHHSSSNAGRLKFRFVQKEGHWGYFQHSGGKYWHPQGNYGIPSRDRCFIFCQLTLRGTPNDASLFTYNEKTQLIMHKSGLIIVPTDLKRFFVFPTDEVLVFLQFRKDFSASLLNKMKFKFVTEDLSRDVKIFTDPTPFGEWRVISAFLNPMATHSKEITFKQGRSRSTSNTIEIGWDISVSAAVGFFEASSTFSYKMSSTTEATWYEEIEQQRTITVTAGKSVVTWQWQYGLEQWNDKLTYKSNILADTESMNVKPTGW*
>Congeria_kusceri_1_G
MSEPFVIKHLSSGKFFYPRGGSSNPSNGTEVVLDVDMHKNMHWRFVLVQDHWGYIEHVASGKIMHPKGGSLTPSSNTPLVVHSDRHWGALFALDAANGHLIHKGGKYAHPKGGKPDAGNGTTVVLNSDVHAAMKFGFFSPSILSKEVLVYGKPIVAGKWKIIHMVLNPTAEHQFTLQVKVGKSKTESRTSGFEYSWETSAGVNMEILSLSTSQSIKKMMQQTSSQTWSNETTATSQITVKPGQTVVTWQWVFDVEQNENKSVFQSNLLADTGSETEVPRDLQYKV*
>Congeria_kusceri_2_G
MSETFVIKHLSSGKFFHPNGGSSNPDNGTTVVLHSDIHANMHWRFILVQDHWGYIEHVASGKIIHPSGGSLTPGNGTSLVVHSDRHWGALFALDAANDHVIHKGGKFAHPEGGRPDAGNDTTVVLHSDVHAAMKFGFFSPSNLSKEVLVYGKPKMAGKWKIIHMVLNPTAEHQFTLEVKVGKSKTESRTSGFEYTWETSAGVNIEILSLSASQSIKLMMEQTSSQTWSNETTTTWQSTVKPGPTVVTWQWVFDVEQNDNKSVFQSNLLADTGSETEVPRDLQYKA*
>Congeria_kusceri_3_G
MSETFVIKHLSSGKFFHPWGGSSNPGNDTTVVLHSGIHENMHWRFILVDDHWGYIEHVASGKIIHPNGGSLTPGDNTSLVVHSGRHWGALFALDAANDHVIHKGGKFAHPNGGRPDPGNDTTVVLHSGVHAATKFGFFSPSNLSKEVLVYGKPKMAGKWKIIHMVLNPTAEHQFTLEVKVGKSKTESRTSGFEYTWETSAGVNIGILSLSASQSIKLMMEQTSSQTWSNETTTTWQSTVKPGPTVVTWQWVFDVEQNENKSVFQSNLLADTGGETEVPRDLQYKA*
>Congeria_kusceri_4_G
MSEPFHIKHISSSRYVHPHGGSRHPINNAIINLHSDVHANMEWRFVQVDGQWGYIEHLSSGKVIHPFGGKHAPSNGTHLVLHSDRHNGALFALDEVNNHIIHKGGKADAGNFTQVVLNSNVHPAMKFGFFSITYPNKKVMVYGPPSVQGQWKIINSFLNPTAERKVTLQVKVGYAKTESRTSGFKYSWQASSGVNVDILSLLASQSLKAFMNQTSPETWTEETTRTTEITVQPGKSVVSWQYVFTAKQNESTSVFQSNLLADTESEVVEPRSWQYRPANDSG*
>Congeria_kusceri_5_G
MSVSFLIMHLASGYFFHPDNGSGYPENSTRVVLHSDVHQRMQWRYIHVRDHWGYIVHVTSGMIIHPRNGGREAYRNGEELVLRSDRRWWALFALDDVNQYFIHKSGKYVHSTVNATVILHDDVHSRMKFRLVSPSFPRNDVSIYGQPIMTGRWRILQMVLNPTMQHRVTLEVSVGKSQTEGRTDDIKYVWEISANDIRRMPVSQYDQHMMEQASSRTWFREATVTLEKFVKAGPSVITWQYVFDVEQNGSRSVFQSNLLADTGSESEVPMDLQYKV*
>Congeria_kusceri_6_G
MSSSNFLIKHMSSGNYLCPKGMYKNPVNATPVVLHDGKDETMQWKFVPVKGYWGYIEHVKSGKINHPTGGQLNPPDDVELIVYDEKHWGCLFAIDENKHLIIHTGGKCAQPKYASPGKSNDLNCVLAKDINMSMEFQFVSTDGKETIIPIYQTKPNVTGDWKIVNIVRNPLAEHKQTFQVKVGRTQRNTISHTFSVGIHASESVGLKQILEASVERSLDVKYMFDMASESVWQTEKTMSTEITVQPGRSVVTWQYCLSVNHNDELAEFQTNILADTEDELTKPIPLASRNLKKI*
>Dreissena_polymorpha_1_G
MSETFVIKHLSSGRFIHPSGGWSNPGDGTNLDLHSAIHDRMHWRFVPVVDHWGYIEHVASGKVVHPRGGSLTPGDHTDLVVDSARHWGALFALDCNNHHVIHKGGKFAHPKGGRPDAGDHTTINLHWEQHDAMKFGFFSPSNPNKEVLVYGFPKMFGKWKIIHMVLNPSAEHTFTLEVKVGMSKTESKTSGFEYSWESSGGVNIEILSLSASQSIKYMMEQTSSQTWSNETTTTSQINVKPGQTVVTWQWVFDVEQNENKSVFQSNLLADTGSETEVPRDLQYKV*
>Dreissena_polymorpha_2_G
MSETIVIKHLSSGRFIHPSGGLSNPGDGTNLDRHSAIHDRMHWRFVPVVDHWGYIEHVASGKVVHPRGGSLTPGDHTDLVVDSARHWGALFALDCNNHHVIHKGGKFAHPKGGRPDAGDHTTINLHWEQHDAMKFGFFSPSNPNKEVLVYGYPKMFGKWKIIHMVLNPSAEHTFTLEVKVGMSKTESKTSGFEYSWESSGGVNIEILSLSASQSIKYMMEQTSSQTWSNETTTTSQINVKPGQTVVTWQWVFDVEQNENKSVFQSNLLADTGSETEVPRDLQYKVKTGQDMESLVKRLCVA*
>Dreissena_polymorpha_3_G
MSATFAIKHMSSGRFFHPKCGSSNPRNDTEIVLHSDVHTNMHWKFVLVKDHWGYIEHVASGKIIHPRDGRLTPGNDTGLVVHNDRHWGALFALDAVNHHVIHKGGKFAHPYGGRPGACNGTEVVLHSDVHAAMEFCFVSPWNVFQEVLVYGAPKLAGKWKIVHKVLNPTAGHQFTLQVKVGKSTIESKTKGFKYSWETSDGVQLGILNLSASMSMKLMMEQTSSQTWSDETTTTYQITVNPGKTDVTWQWVFDVKQNETKSVFQSNLLANTDSETEVPKDHQYKV*
>Dreissena_polymorpha_4_G
MSTSEPFHIKHLSSGRYVHPHGGGDNPINNAIVNLHSDIHPNMIWRFLPVKDERGKDEWGYIEHLSSGKILHPFGGGHDPWDETHLVLHRDRHRGALFKIDQVNNHIIHMSGKYVHPRFGRSDAGNYTQVTLHSNLHKHMEFRCFSIDNPNKTFLVYGAPIVGGEWKIIHKAINPTVDCTLAIDVKLGCASAEKVRETERFKYRWEASFGVENVEYFSQSASQLLKHYIGVSSPQTWEDETTTKIEVKYIRGEKNITWQYVFTVRQNDSELVFHSDLFADTDGEGNPPRS*
>Mercenaria_mercenaria_1_G
MPLNFLIKHRSSGKFFHPEGGDSNPHNDTTIVLHQDVHKXMHWTFEKVNGHLGYIKHVSSGKIIHPKGGSLSPGNDTKLL
LHSDRHWGALFALDGANDHVIHKGGRYAHPQGGSPNPSNGTTVLLHSDVHDAMRFQFVSTDNPNKEVLVYGNPTMVGKWK
VINMVLNPIAEHVDKLEIKIGKSETESRTTSFKYRWEMSAGLDVGLVKASASQSFEMMFKKTSSATWSSETTRTREIRVK
PGHSVVTWQYVFDVMQNESRSVFQSDLLADTDNATKEPDALQYRA*
>Mercenaria_mercenaria_2_G
MKTMTLNFLIKHRSSGKFFHPTGGGPHPENGTKIVLHQDIHEHMHWTFEKVTGHWGYIKHVSSGKIIHPEHGSLNPGNGT
KLVLHSDRHWAALFALDSANDYVIHKGGRYAHPVGGSPNPSKGTTVVLHSGVHDAMRFQFVSTSDRNEEVLVYGNPTMVG
KWKMLYMVLNPIAEHVEQLQMKIGKSATESVTGSFKYKWERSGGLEIGIVKASASESFKAMFEKTASATWSSETTRTSEI
RVIPGKSVVTWQFVFDVQQGESRSVFQSDLFEDTDSETKEPEALQYKR*
>Mercenaria_mercenaria_3_G
MGLNFLIKHCSSGKFFHPQGGEGDPPNETPIILHEDVHPRMHWTFERDHDQWGYIKHVSSGKYIHPQGGEIHSGDNTRLV
LHEARHWGALFALDGYNDRIIHISGRYVHPHNFKPNPKNETAVVLHSGDSVDMKFEFVSTKDPKKEILVYGKLTMAGQWK
IVHLVLNPKAEHLEKIELTIGKSATGSRKGSFQYKWEMSTDLLLNEVMSTSISSSLQYMMEKSSSATWSEQTTKSREIRV
KPGETVVTWQYVFDVEQGDSRSVFKSNLLADTNSESKEPEDLQYALK*
>Mya_arenaria_1_G
MSETFLIKHRSNGKFFHPKGGESNPGNGTSVVLHSDIHANMHWRFRKETDYWGYIEHVASGKCIHPKDGSLTPGNGTRLVVHSDRHYGALFALDGKNDHVIHKGGRYAHPDGGRPDPGNGTTVVLHSDIHDAMRFQFVSPQDPSKEILVYGSPNVIGKWEIINAVINPKAEHKSTISVKIGKSKTESTTSTFEYKWESSFGVEIKAITASVSQSVRFMIEKTSSETWTEEKTRTKEITVSPGNTVVTWQYKFAVEQNDSRALFQSNLLADTDSETTVPREFKYSV*
>Mya_arenaria_2_G
MSEPFLIKHRSNGKFFHPDGGKSNPGNGTSVVLHSDIHANMHWRFRKETDYWGYIEHVASGKCIHPNGGSLTPGNGTRLVIHSDRHYGALFALDSKNDHVIHKGGRYAHPDGGRPDPGNGTTVVLHSDIHDAMRFQFVSPKDPSKEILVYGSPNVIGKWEIINAVINPKAEHKSTISVKIGKSKTESTTSTFEYKWESSFGVAIKAITASVSQSVRFMIEKTSSETWTEEKTRTKEITVSPGNTVVTWQYKFAVEQNDSRALFQSNLLADTDSETTVPREFKYSV*
>Mya_arenaria_3_G
MSEPFLIKHRSSGKFFHPDGGKSNPGNGTSVVLHSDIHANMHWRFRKETDYWGYIEHVASGKCIHPNGGSLTPGNGTRLVVHSARHYGALFALDGKNDHVIHKGGRYAHPDGGRPDPGNGTTVVLHSGIHDAMRFQFVSPKDPSKEILVYGTPNVIGKWEIINAVINPKAEHKSTISVKIGKSKTESTTSTFEYTWESSFGAAFKAFSASVSQSVRFMVEKTSSNTWSQETTRTKEITVSPGKTVVTWQYKFAVEQNDSRALFQSNLLADTESETTEPRDFKYSV*
>Mya_arenaria_4_G
MSEPFLIKHRSSGKFLHPHGGKGDPKNQTSIVLHSDIHDRMHWRFRKELDYWGYIEHVASGKCIHPKGGSLTPGNNNSLVLHSDRHYGALFALDSRNDHIIHKGGRYAHPKGGRPEPGNNTNVVLHSEIHDAMRFQFVSPKDPSKEILVYGSPNVIGKWEIINAVINPKAEHKSTISVKIGKSKTESTTSTFEYKWESSFGVAIKAITASVSQSVRFMIEKTSSETWTEEKTRTKEITVSPGTTVVTWQYKFAVEQNDSHALFQSNLLADTDSETTVPRDFNYSV*
>Mya_arenaria_5_G
MSEPFLIKHRSSGKFFHPESGMKSPDNGTEVVLHSDIHSNMHWRFCKEKDYWGYIEHVGSGKCIHPQSGILSPENGEKLVLHGDRHYGALFALDGKNNHIIHTGGRYAHPESGGHSPSNGNKVVLHSDKHNNMLFQFVSPQDQSKEVLVYGSPNVTGKWEIINAVIDPKAEHKSKISVKIGKSKTESTTSTFEYNWESSIGVEIMAITASVSQSQRSMIENTSSATWSEETTRTKEITVSPGKTVVTWQYKFAVEQNDSRALFQSNLLADTDSETTVPLDFKYSV*
>Mya_arenaria_6_G
MSEPFLIKHRSSGRFLHVSTGKRAPSDDTEILFHGDIHDNMYWRFCKETDYWGYIEHVNSGKVIHPHGGGRSPANGTKLVVHGGRHYGALFALDGKNDHVIHKDGKYAHPENGRPDPGNSTKVVLHSDVHDAMRFQFVSPKDPSKNILVYGSPNVIGKWEIINAVINPRAEHKSTISVKIGKSKTNSTTSTFEYTWEASMGVEIKAITASVSQSLRSMIEKTSSETWTEETTRTKEITVSPGKTVVTWQYKFSVEQNDSRALFQSNLLADTDSETTVPRDFKYLV*
>Mya_arenaria_7_G
MSEPFLIKHRSSGRFLHVSTGKRAPSDDTEILFHGDIHDNMYWRFCKETDYWGYIEHVNSGKVIHPHGGGRSPANGTKLVVHGGRHYGALFALDGKNDHVIHKDGKYAHPENGRPDPGNSTKVVLHSDVHDAMRFQFVSPKDPSKNILVYGSPNVIGKWEIINAVINPRAEHKSTISVKIGKSKTNSTTSTFEYTWEASMGVEIKAITASVSQSLRSMIEKTSSETWTEETTRTKEITVSPGKTVVTWQYKFSVEQNDSRALFQSNLLADTDSETTIPRDFKYLV*
>Euphausia_superba_1_G
MLNLICLAVVVILVEKSSSTEFLIKHSTSEKYIHPLNSNIDIPNDDPLVIFSGYSSYIHMAFDIDEGEWGFIRNVRSGKYFHPKGGSMTPGDETSVVLYDGRPPWAHFALDQVNNHIVHRGGTFLHPQDGEAYPDNNRPIVLNGDIHENMEFKLVNPSSPKEEVFPYGNAEIVGEWKLVYSVLNPLATHTETYEVTVGKSESESSSSSFKFVWESDASAQFFFAKMSTSASLVEDIQQSSSETWHAEVKKTDSVEVVAGQTVATWQKHFIGEQLGHKAMHQSNMFADTDSPHVKPDDSDYTQYRFL*
>Euphausia_superba_2_G
MMDWNYGKFKLLILFICFANQFSWSSCGRSAEFVVKNVHCGKYIHPKTSSGTPPADDPLLLWDNIDSSNSIYTFEPVDGIWGYIRNTVSGRYWHPKSGYKYSRTEGTHLVLWRARERWALFAIDQVNNHIIHRDGQFVEYDDGYNPYPPNGDNIELTHNVHDGMAWVFLNPKDLSETVYPYGAPKIAGEWKLVYAVVKPLATQTWEYTYTVGKYISKSTSTTLDYHEGFEFTWESSRSASGGGGFSFWGMGVGAEFGSSSSQGGSKSSSLSRQIASASEDTWYGEVTETSSVTVEAGKTVVVWQKVFIGSQLGHKAVFQSNIFGYTDDLDVKPED*
>Euphausia_superba_3_G
MLDWRYGKFKLLILFIYFINQFNVSSCTTKEFVIKNIHCGKYVIPRTANKVPDNDPLVMWDDFYTHTRYVFEPVDGIWGYIREVKSNKLWQPLGGYTYSRKEATHLVLWPTEARWALFAIDQVNKRIIHRDGQFVEYDDGYNPYPPNGDPLELSYSIHQGMNWVFLNPQNLSETVYPYGPPTVTGDWELIFGVENPLATQTWEYVYKLGKSHTRSTSYSYEYTESYEFSWESSGWWGMSYGQSGSSTLSRQIKTASEDTWYGEVQETSTVTVEAGSTVGVWQRIFIGSQLGHKVVYQSNHFAYTNDTDIKPEDKPED*
>Euphausia_superba_4_G
MDWNYGKFKLLILSIYFTYGFDISSGASVEFVIKNIHSGKYIHPKTTSNIPNNDPLHLWDVETTYNMRHVFVPVDGIWGHIRNKLSGKYWHPLGGFSNSRKEGTDICLYPTRERWALFAIDQVNNHIIHRDGLFVEYARGYDPYPPNGDRIELTHTVHDGLNWAFLNPNNRSETVYPYGAPKITGKWELVYAVLKPLATQTWEYTYTIGKSVSKSISSSVEYHEGFEFTWESSISASGGGGFSFWGIGVSAEVGSSSSQGGSKSSSLSRQIASASEDTWYGEVTETGTITVEAGKTVVVWQKVFIGSQLGHKGVFQSNIFGYTDDIDVKPED*
>Euphausia_superba_5_G
MDWKFGKFKLLILFIYFSNQFIGSYGTSNEFVIKNRYCGKYIHGWSSTSKYPGTSLQYLRLYENIDNLSSYVFEPVDGIWGIIRHSSSNAIWHPYGGKSYSRSEGTNIQISSSHPERWALWAIDQVNSHIIHRDGQFVEYDNGYDPYPPNNDYIELSHNIHDGMNWAFLNPKNHSETVYPYGAPKISGEWEMVYAVETPLATQTWEYTYTLGKSVSRSTSSSVEYHEGFEFTWESSSSASRGFRKWGSSSSYSQSSTRSSSLSYEISTASEDTWYGEVTETSTVAVPVGKTVVVWQKVFIGSQLGHKAVFQSNHFAYTNSTAVKPED*
>Meganyctiphanes_norvegica__T
MPSLLRMLGVLLLVEFSYSVEFMIKHKMSGEYIHPYHSQDYIPNNDDLVIYPGYHNKMYMTFDIVDGQWGYIRHVSSGKVFHPKGGSEHPEDQTNVVLHSDCKPWAYFALDQVNNRIINHGGKYIHPHGGQAVPEDNTPVVFHGDVHENMEFKLVSTSNPDEEVYPYGDATIVGDWYLVYSVENPLATHTQTYQVTVGKSESESTTDTFKFVWESKASAQIFFAKMSTSASLSKEIVESSSETWHAEFTKTDSVTVVAGETVAVWQKRYTGEQLGHKSLHLSTMLADTNSPHVKPDDYAKARYRFI*
>Solemya_velum_1_T
MTTFVMMHKSSRSYIHPKGGQANPNNDTKLVVHSDLHNNMFFQFDIVESVWGYIRHVTSGKIVHPKGGELFPGNGTKLVLHSDRHSGALFALNHANNYIVHKGGRYVHPKGGRPDPDNNTKVVLHEDRHDAMEWLFVSPYNISEEVQLYGKPTVAGEWKIINTVLNPRAEHIYKLEFTVGKSITESTTSSFEFRWETSASASIGFASFSTSASLTAKVEKTSSSTWREEKKVTRQIKISPGKSVVTWQYVFAGEQCDHKAIFRSNILADTGSTTETPDERADKELVYI*
>Solemya_velum_2_T
MTTFVMKHKSSGSYIHPKNTKYGTKLVIHSDLDDDIHFQFDIVEGVWGYIRHVASGKIVHPKGGELFPGNRTKLVLDSDRHSGALFALDDVNNYIVHKGGRYAHPKGGRPDPDNNTNVVLHEDRHDAMEWLFVSPGNISEEVQIYEKPTVAGEWKIINTVLNPLAEHTYTLQFTVGKSKTESTSSSFQFKWEASASASVGFASFSTSASFTAKVEKTSSSTWRDEMKVTRHIKISPGKSVVTWQYVFVGEQCDHKAIFRSNILADTGSTTETPNERAGTEWIYV*
>Ennucula_tenuis_T
MPTNDTPLVLHSDFHDGIFFRFVHQEKGYGYIEHVNSGLIVHPYGGSSEPHNDTPLVLHKDRHGGAFFTFDHDHKWIVHKGGSMFHPLGGAPNPPNDHGIVVHDDKHGSMEFTTVDTETKTEINVLPEPKIKDGRWVSIRGYGSPLAAGMEMERFKEEPQSVYESTCQLKWKLGGKTAKFQFEASGGIAGHHEQNVYTTSCKDKITAIQVRPGQPVFTWQYELDISHLGEDTTLRLPFYADTTDNSEMPIYKPDITKFKLLEN*
