# Supplementary material for: Taxonomic Distribution and Molecular Evolution of Mytilectins
Source: Mar Drugs. 2023 Nov 27;21(12):614. doi: 10.3390/md21120614 (PMC10744619; doi:10.3390/md21120614)
Supplement: Supplementary file 1 [file marinedrugs-21-00614-s001.zip › File_S3.hmm]

HMMER3/f [3.3.2 | Nov 2020]
NAME  SECONDO_DOMINIO
LENG  125
ALPH  amino
RF    no
MM    no
CONS  yes
CS    no
MAP   yes
DATE  Wed Oct 11 17:43:07 2023
NSEQ  100
EFFN  2.041626
CKSUM 1740693739
STATS LOCAL MSV      -10.0986  0.71268
STATS LOCAL VITERBI  -10.6239  0.71268
STATS LOCAL FORWARD   -4.3185  0.71268
HMM          A        C        D        E        F        G        H        I        K        L        M        N        P        Q        R        S        T        V        W        Y   
            m->m     m->i     m->d     i->m     i->i     d->m     d->d
  COMPO   2.61181  4.60500  3.09323  2.57678  3.31556  3.00039  3.70208  2.94073  2.57466  2.82962  3.75123  3.08281  3.43116  2.86180  3.06956  2.45355  2.55549  2.66045  3.56739  3.52801
          2.68618  4.42225  2.77519  2.73123  3.46354  2.40513  3.72494  3.29354  2.67741  2.69355  4.24690  2.90347  2.73739  3.18146  2.89801  2.37887  2.77519  2.98518  4.58477  3.61503
          0.01446  4.63941  5.36175  0.61958  0.77255  0.00000        *
      1   2.65638  4.70862  3.47475  3.00142  4.49371  1.66900  4.23437  3.91092  3.11572  3.36830  4.37078  3.43610  1.46468  3.43761  3.51846  2.60063  2.68582  3.40766  5.79729  4.52292      1 p - - -
          2.68618  4.42225  2.77519  2.73123  3.46354  2.40513  3.72494  3.29354  2.67741  2.69355  4.24690  2.90347  2.73739  3.18146  2.89801  2.37887  2.77519  2.98518  4.58477  3.61503
          0.01446  4.63941  5.36175  0.61958  0.77255  0.48576  0.95510
      2   2.39723  5.18743  2.71953  2.42831  4.39287  3.52560  3.65325  3.65071  2.04079  3.48144  4.23512  2.39640  3.17881  2.69291  2.94948  2.53381  2.47445  3.15194  5.63617  4.02434      2 k - - -
          2.68618  4.42225  2.77519  2.73123  3.46354  2.40513  3.72494  3.29354  2.67741  2.69355  4.24690  2.90347  2.73739  3.18146  2.89801  2.37887  2.77519  2.98518  4.58477  3.61503
          0.01446  4.63941  5.36175  0.61958  0.77255  0.48576  0.95510
      3   2.46251  4.16812  3.30347  3.16674  4.36275  3.22895  4.26455  3.74744  3.18037  3.30331  4.26399  3.49765  0.99390  3.49425  3.56586  2.81224  2.67928  3.34317  5.70720  4.45237      3 p - - -
          2.68618  4.42225  2.77519  2.73123  3.46354  2.40513  3.72494  3.29354  2.67741  2.69355  4.24690  2.90347  2.73739  3.18146  2.89801  2.37887  2.77519  2.98518  4.58477  3.61503
          0.01446  4.63941  5.36175  0.61958  0.77255  0.48576  0.95510
      4   2.74467  5.21608  2.73586  2.24931  4.54494  3.52219  3.71242  3.54961  2.07949  3.51431  4.26135  2.30420  3.79827  2.74833  2.88355  2.43735  2.14025  3.41327  5.65841  4.25738      4 k - - -
          2.68618  4.42225  2.77519  2.73123  3.46354  2.40513  3.72494  3.29354  2.67741  2.69355  4.24690  2.90347  2.73739  3.18146  2.89801  2.37887  2.77519  2.98518  4.58477  3.61503
          0.01446  4.63941  5.36175  0.61958  0.77255  0.48576  0.95510
      5   2.57138  4.22368  4.56182  3.96669  3.32488  3.98184  4.31588  2.26884  3.80389  1.54184  2.76662  4.06588  3.94148  3.98042  3.89774  3.12627  2.96199  1.58242  4.87870  3.69795      5 l - - -
          2.68618  4.42225  2.77519  2.73123  3.46354  2.40513  3.72494  3.29354  2.67741  2.69355  4.24690  2.90347  2.73739  3.18146  2.89801  2.37887  2.77519  2.98518  4.58477  3.61503
          0.01446  4.63941  5.36175  0.61958  0.77255  0.48576  0.95510
      6   2.32547  4.91414  2.91249  2.60208  3.57692  3.32488  3.67789  3.35050  2.53900  3.07443  3.98720  2.93308  3.96912  2.80144  2.90326  2.10354  2.27616  2.82548  5.42247  3.79962      6 s - - -
          2.68618  4.42225  2.77519  2.73123  3.46354  2.40513  3.72494  3.29354  2.67741  2.69355  4.24690  2.90347  2.73739  3.18146  2.89801  2.37887  2.77519  2.98518  4.58477  3.61503
          0.01446  4.63941  5.36175  0.61958  0.77255  0.48576  0.95510
      7   3.30954  5.20320  3.67239  3.61674  4.91871  0.36959  3.74192  4.85154  3.87930  4.40753  5.32918  3.95745  4.51140  4.21740  4.16832  3.43918  3.78231  4.30701  6.16348  4.90869      7 G - - -
          2.68618  4.42225  2.77519  2.73123  3.46354  2.40513  3.72494  3.29354  2.67741  2.69355  4.24690  2.90347  2.73739  3.18146  2.89801  2.37887  2.77519  2.98518  4.58477  3.61503
          0.01446  4.63941  5.36175  0.61958  0.77255  0.48576  0.95510
      8   2.71979  5.24547  2.60357  2.10589  4.29835  3.43698  3.20072  4.07063  1.95836  3.54910  4.28713  2.88438  3.91100  2.62629  2.40103  2.57160  2.47565  3.63437  5.67983  4.09002      8 k - - -
          2.68618  4.42225  2.77519  2.73123  3.46354  2.40513  3.72494  3.29354  2.67741  2.69355  4.24690  2.90347  2.73739  3.18146  2.89801  2.37887  2.77519  2.98518  4.58477  3.61503
          0.01446  4.63941  5.36175  0.61958  0.77255  0.48576  0.95510
      9   4.85353  5.89735  5.39304  5.31807  3.83847  4.72278  5.13175  5.01609  5.09874  4.25017  5.59411  5.36025  5.30569  5.43399  5.06939  5.05477  5.20396  4.91510  0.16094  3.81247      9 W - - -
          2.68618  4.42225  2.77519  2.73123  3.46354  2.40513  3.72494  3.29354  2.67741  2.69355  4.24690  2.90347  2.73739  3.18146  2.89801  2.37887  2.77519  2.98518  4.58477  3.61503
          0.01446  4.63941  5.36175  0.61958  0.77255  0.48576  0.95510
     10   2.74694  5.17791  2.91904  1.93579  4.00058  3.53201  3.72041  3.51922  1.65984  3.46908  4.22707  3.01272  3.92448  2.73743  2.52687  2.72483  2.91920  3.21047  5.62794  4.03928     10 k - - -
          2.68618  4.42225  2.77519  2.73123  3.46354  2.40513  3.72494  3.29354  2.67741  2.69355  4.24690  2.90347  2.73739  3.18146  2.89801  2.37887  2.77519  2.98518  4.58477  3.61503
          0.01446  4.63941  5.36175  0.61958  0.77255  0.48576  0.95510
     11   2.77304  4.22937  4.29999  3.71011  3.32858  3.89079  4.19934  1.70168  2.94043  1.87861  3.00709  3.89480  3.42186  3.78909  3.52193  3.18178  3.00524  1.92029  4.85259  3.66442     11 i - - -
          2.68618  4.42225  2.77519  2.73123  3.46354  2.40513  3.72494  3.29354  2.67741  2.69355  4.24690  2.90347  2.73739  3.18146  2.89801  2.37887  2.77519  2.98518  4.58477  3.61503
          0.01446  4.63941  5.36175  0.61958  0.77255  0.48576  0.95510
     12   3.57520  4.78482  5.61358  5.11393  3.88245  5.12686  5.72136  1.01775  5.02980  1.64338  3.63347  5.27159  5.31906  5.19049  5.14080  4.53795  3.82354  1.30182  5.98325  4.83942     12 i - - -
          2.68618  4.42225  2.77519  2.73123  3.46354  2.40513  3.72494  3.29354  2.67741  2.69355  4.24690  2.90347  2.73739  3.18146  2.89801  2.37887  2.77519  2.98518  4.58477  3.61503
          0.01446  4.63941  5.36175  0.61958  0.77255  0.48576  0.95510
     13   2.74224  5.05265  3.08091  2.50338  3.45597  3.22017  3.00468  3.68954  2.14263  3.32566  4.11365  2.19087  3.94191  2.77817  2.77962  2.51088  2.73471  3.40291  4.32725  3.27716     13 k - - -
          2.68618  4.42225  2.77519  2.73123  3.46354  2.40513  3.72494  3.29354  2.67741  2.69355  4.24690  2.90347  2.73739  3.18146  2.89801  2.37887  2.77519  2.98518  4.58477  3.61503
          0.01446  4.63941  5.36175  0.61958  0.77255  0.48576  0.95510
     14   1.82645  3.00821  3.84102  3.26763  3.47021  3.49032  4.05038  2.62773  2.99336  2.43259  2.67914  3.60663  4.15059  3.47226  3.25347  2.54816  2.60350  2.57150  4.94695  3.73355     14 a - - -
          2.68618  4.42225  2.77519  2.73123  3.46354  2.40513  3.72494  3.29354  2.67741  2.69355  4.24690  2.90347  2.73739  3.18146  2.89801  2.37887  2.77519  2.98518  4.58477  3.61503
          0.01446  4.63941  5.36175  0.61958  0.77255  0.48576  0.95510
     15   2.65021  4.14507  4.59755  3.99098  2.60465  3.90969  4.23531  2.11551  3.80169  2.32977  3.26179  4.03188  4.27399  3.95515  3.85201  3.05897  2.67311  1.43176  3.46677  3.22309     15 v - - -
          2.68618  4.42225  2.77519  2.73123  3.46354  2.40513  3.72494  3.29354  2.67741  2.69355  4.24690  2.90347  2.73739  3.18146  2.89801  2.37887  2.77519  2.98518  4.58477  3.61503
          0.01446  4.63941  5.36175  0.61958  0.77255  0.48576  0.95510
     16   2.64690  4.53793  3.51222  2.56408  3.54689  3.48968  3.79330  1.90942  2.68456  2.20290  3.53490  3.07142  4.07445  3.12445  2.93616  2.92858  2.84455  2.65829  5.10943  3.66603     16 i - - -
          2.68618  4.42225  2.77519  2.73123  3.46354  2.40513  3.72494  3.29354  2.67741  2.69355  4.24690  2.90347  2.73739  3.18146  2.89801  2.37887  2.77519  2.98518  4.58477  3.61503
          0.01446  4.63941  5.36175  0.61958  0.77255  0.48576  0.95510
     17   2.88208  5.44192  2.00547  2.44823  4.76373  3.54305  3.57602  4.25094  2.52032  3.74322  4.51605  1.38756  4.02404  2.98397  3.19961  2.70436  2.78207  3.82579  5.89255  4.46131     17 n - - -
          2.68618  4.42225  2.77519  2.73123  3.46354  2.40513  3.72494  3.29354  2.67741  2.69355  4.24690  2.90347  2.73739  3.18146  2.89801  2.37887  2.77519  2.98518  4.58477  3.61503
          0.07219  4.63941  2.81376  0.61958  0.77255  0.48576  0.95510
     18   3.08745  5.32237  2.54963  2.42254  4.71293  3.56318  4.10252  4.15871  3.01997  3.51924  4.62842  3.15151  0.91715  3.28895  3.49513  3.07814  3.39407  3.79160  5.97013  4.58501     18 p - - -
          2.68618  4.42225  2.77519  2.73123  3.46354  2.40513  3.72494  3.29354  2.67741  2.69355  4.24690  2.90347  2.73739  3.18146  2.89801  2.37887  2.77519  2.98518  4.58477  3.61503
          0.01531  4.58253  5.30488  0.61958  0.77255  0.42625  1.05829
     19   2.51640  4.71561  3.12550  2.71700  3.89830  3.63262  3.85485  2.58059  2.23295  2.35364  3.47135  3.15610  4.01842  2.84281  3.01432  2.58346  2.47121  2.63823  5.25973  3.97519     19 k - - -
          2.68618  4.42225  2.77519  2.73123  3.46354  2.40513  3.72494  3.29354  2.67741  2.69355  4.24690  2.90347  2.73739  3.18146  2.89801  2.37887  2.77519  2.98518  4.58477  3.61503
          0.01446  4.63941  5.36175  0.61958  0.77255  0.48576  0.95510
     20   1.52547  4.93872  3.14559  2.33965  4.19264  3.15449  3.30271  3.60925  2.59402  3.21372  3.81959  3.04022  3.96901  2.94359  3.05586  2.47787  2.85064  3.02012  5.45830  4.12461     20 a - - -
          2.68618  4.42225  2.77519  2.73123  3.46354  2.40513  3.72494  3.29354  2.67741  2.69355  4.24690  2.90347  2.73739  3.18146  2.89801  2.37887  2.77519  2.98518  4.58477  3.61503
          0.01446  4.63941  5.36175  0.61958  0.77255  0.48576  0.95510
     21   2.74267  5.22307  2.66750  1.83342  4.55547  3.19472  3.60398  3.55273  2.32951  3.48530  4.26717  2.86123  3.68831  2.66498  2.84112  2.43462  2.28735  3.36311  5.66332  4.25998     21 e - - -
          2.68618  4.42225  2.77519  2.73123  3.46354  2.40513  3.72494  3.29354  2.67741  2.69355  4.24690  2.90347  2.73739  3.18146  2.89801  2.37887  2.77519  2.98518  4.58477  3.61503
          0.01446  4.63941  5.36175  0.61958  0.77255  0.48576  0.95510
     22   2.78438  4.33752  3.15833  2.51469  4.20755  3.04194  1.56304  3.63501  2.56663  3.23404  4.05133  3.13097  3.99301  2.54988  2.95513  2.81779  3.01456  3.31365  5.46397  3.57652     22 h - - -
          2.68618  4.42225  2.77519  2.73123  3.46354  2.40513  3.72494  3.29354  2.67741  2.69355  4.24690  2.90347  2.73739  3.18146  2.89801  2.37887  2.77519  2.98518  4.58477  3.61503
          0.01446  4.63941  5.36175  0.61958  0.77255  0.48576  0.95510
     23   2.72057  5.16105  3.03960  2.19821  4.46954  3.53870  3.72724  3.75515  2.08258  3.37382  4.21293  2.92492  3.93128  2.68775  2.77860  2.38228  1.83686  3.36173  5.61506  4.23213     23 t - - -
          2.68618  4.42225  2.77519  2.73123  3.46354  2.40513  3.72494  3.29354  2.67741  2.69355  4.24690  2.90347  2.73739  3.18146  2.89801  2.37887  2.77519  2.98518  4.58477  3.61503
          0.01446  4.63941  5.36175  0.61958  0.77255  0.48576  0.95510
     24   2.71639  3.90521  3.78662  3.17769  2.58144  3.80483  3.76170  2.50077  2.95360  2.15565  3.15559  3.69453  4.17774  3.01964  3.33167  2.65604  2.97513  2.44033  3.95765  2.48460     24 l - - -
          2.68618  4.42225  2.77519  2.73123  3.46354  2.40513  3.72494  3.29354  2.67741  2.69355  4.24690  2.90347  2.73739  3.18146  2.89801  2.37887  2.77519  2.98518  4.58477  3.61503
          0.01446  4.63941  5.36175  0.61958  0.77255  0.48576  0.95510
     25   2.66315  5.16441  3.02969  2.12886  4.47413  3.53368  3.72512  3.73442  2.12581  3.45404  4.00467  2.94938  3.67776  2.59478  2.95449  2.40364  1.84896  3.53619  5.61909  4.23277     25 t - - -
          2.68618  4.42225  2.77519  2.73123  3.46354  2.40513  3.72494  3.29354  2.67741  2.69355  4.24690  2.90347  2.73739  3.18146  2.89801  2.37887  2.77519  2.98518  4.58477  3.61503
          0.01446  4.63941  5.36175  0.61958  0.77255  0.48576  0.95510
     26   2.74729  4.18408  4.37020  3.77562  2.65228  3.87406  3.94518  1.92118  3.62771  1.83932  3.29905  3.91627  4.24120  2.90787  3.60662  2.96248  2.97933  2.20941  4.79395  2.67334     26 l - - -
          2.68618  4.42225  2.77519  2.73123  3.46354  2.40513  3.72494  3.29354  2.67741  2.69355  4.24690  2.90347  2.73739  3.18146  2.89801  2.37887  2.77519  2.98518  4.58477  3.61503
          0.01446  4.63941  5.36175  0.61958  0.77255  0.48576  0.95510
     27   2.70159  5.23354  2.89197  1.99653  4.57036  3.51926  3.70738  3.90217  2.10747  3.53506  4.27659  2.90367  3.65255  2.36448  2.72794  2.27143  2.38035  3.38979  5.67095  4.26547     27 e - - -
          2.68618  4.42225  2.77519  2.73123  3.46354  2.40513  3.72494  3.29354  2.67741  2.69355  4.24690  2.90347  2.73739  3.18146  2.89801  2.37887  2.77519  2.98518  4.58477  3.61503
          0.01446  4.63941  5.36175  0.61958  0.77255  0.48576  0.95510
     28   2.81764  4.22125  4.55367  3.96097  2.69338  3.95706  3.59726  2.35615  3.79022  2.20049  3.11859  4.03332  4.31753  3.95110  3.86981  3.26075  3.04917  1.82262  4.72022  1.70337     28 y - - -
          2.68618  4.42225  2.77519  2.73123  3.46354  2.40513  3.72494  3.29354  2.67741  2.69355  4.24690  2.90347  2.73739  3.18146  2.89801  2.37887  2.77519  2.98518  4.58477  3.61503
          0.01446  4.63941  5.36175  0.61958  0.77255  0.48576  0.95510
     29   2.78386  5.07644  3.12427  2.56795  3.76112  3.58045  3.63072  3.79290  1.45748  3.35363  4.14741  2.99500  3.97396  2.89820  2.85223  2.45397  2.21664  3.43788  5.55128  4.20312     29 k - - -
          2.68618  4.42225  2.77519  2.73123  3.46354  2.40513  3.72494  3.29354  2.67741  2.69355  4.24690  2.90347  2.73739  3.18146  2.89801  2.37887  2.77519  2.98518  4.58477  3.61503
          0.01446  4.63941  5.36175  0.61958  0.77255  0.48576  0.95510
     30   2.82694  4.34051  4.67344  4.09219  3.47411  4.15772  4.51245  1.62131  3.93927  2.19777  3.43284  4.22339  4.50420  3.61696  4.05863  3.47055  3.10103  1.18286  5.08243  3.68398     30 v - - -
          2.68618  4.42225  2.77519  2.73123  3.46354  2.40513  3.72494  3.29354  2.67741  2.69355  4.24690  2.90347  2.73739  3.18146  2.89801  2.37887  2.77519  2.98518  4.58477  3.61503
          0.01446  4.63941  5.36175  0.61958  0.77255  0.48576  0.95510
     31   2.79150  4.72012  3.89470  3.86781  5.16819  0.44017  5.04320  4.75475  4.17049  4.42181  5.24696  3.93280  4.24678  4.38670  4.39936  2.62675  3.34529  4.00048  6.44644  5.29526     31 G - - -
          2.68620  4.42227  2.77522  2.73125  3.46341  2.40507  3.72497  3.29356  2.67743  2.69357  4.24658  2.90349  2.73742  3.18148  2.89803  2.37889  2.77522  2.98507  4.58479  3.61505
          0.05647  2.99157  5.36175  0.65183  0.73625  0.48576  0.95510
     32   2.77654  4.38657  3.19537  2.61610  4.39198  3.62237  3.77585  3.81329  1.32603  3.36768  3.82572  3.13050  4.00630  2.79737  2.27112  2.83628  2.77120  3.46494  5.55656  3.77477     34 k - - -
          2.68618  4.42225  2.77519  2.73123  3.46354  2.40513  3.72494  3.29354  2.67741  2.69355  4.24690  2.90347  2.73739  3.18146  2.89801  2.37887  2.77519  2.98518  4.58477  3.61503
          0.01446  4.63941  5.36175  0.61958  0.77255  0.48576  0.95510
     33   2.45815  4.86596  3.22725  2.68760  4.15888  3.57571  3.72166  3.56457  2.40783  3.18873  4.01536  3.18268  3.99848  3.02162  3.10075  1.36505  2.60740  3.03269  5.44897  3.99198     35 s - - -
          2.68618  4.42225  2.77519  2.73123  3.46354  2.40513  3.72494  3.29354  2.67741  2.69355  4.24690  2.90347  2.73739  3.18146  2.89801  2.37887  2.77519  2.98518  4.58477  3.61503
          0.01446  4.63941  5.36175  0.61958  0.77255  0.48576  0.95510
     34   2.67616  5.05159  3.08207  2.25602  4.12868  3.55122  3.54176  3.25842  1.79152  2.87417  3.45067  3.05625  3.67043  2.57285  2.72892  2.66351  2.82467  3.11282  5.53129  4.17075     36 k - - -
          2.68618  4.42225  2.77519  2.73123  3.46354  2.40513  3.72494  3.29354  2.67741  2.69355  4.24690  2.90347  2.73739  3.18146  2.89801  2.37887  2.77519  2.98518  4.58477  3.61503
          0.01446  4.63941  5.36175  0.61958  0.77255  0.48576  0.95510
     35   2.57087  4.69137  3.38782  2.83301  3.94227  3.61441  3.91615  2.99981  2.75310  2.99194  3.84976  3.29281  4.03644  3.13679  2.80734  2.07736  1.56696  2.89674  5.30545  4.02974     37 t - - -
          2.68618  4.42225  2.77519  2.73123  3.46354  2.40513  3.72494  3.29354  2.67741  2.69355  4.24690  2.90347  2.73739  3.18146  2.89801  2.37887  2.77519  2.98518  4.58477  3.61503
          0.01446  4.63941  5.36175  0.61958  0.77255  0.48576  0.95510
     36   2.66008  5.22355  2.86297  1.79127  4.21877  3.44157  3.60549  4.03383  2.03302  3.52352  3.54073  2.76603  3.91364  2.78353  2.65947  2.40471  2.65781  3.60768  5.66342  4.26010     38 e - - -
          2.68618  4.42225  2.77519  2.73123  3.46354  2.40513  3.72494  3.29354  2.67741  2.69355  4.24690  2.90347  2.73739  3.18146  2.89801  2.37887  2.77519  2.98518  4.58477  3.61503
          0.01446  4.63941  5.36175  0.61958  0.77255  0.48576  0.95510
     37   2.70240  3.73870  3.15288  2.60702  4.27108  3.41206  3.80799  3.69509  2.43624  3.28633  4.09062  2.98838  3.66709  2.59648  3.05583  1.44243  2.67798  3.34870  5.51529  4.17656     39 s - - -
          2.68633  4.42250  2.77541  2.73130  3.46378  2.40537  3.72496  3.29358  2.67749  2.69377  4.24714  2.90363  2.73764  3.18171  2.89779  2.37861  2.77387  2.98519  4.58501  3.61473
          0.41317  1.09734  5.36175  0.93233  0.50027  0.48576  0.95510
     38   2.54432  5.17890  2.76037  2.25034  4.49416  3.30524  3.20660  3.95968  2.43786  3.47143  4.12527  2.50918  3.67499  2.82509  2.95331  2.02860  2.53183  2.98396  5.62992  3.82431     48 s - - -
          2.68618  4.42225  2.77519  2.73123  3.46354  2.40513  3.72494  3.29354  2.67741  2.69355  4.24690  2.90347  2.73739  3.18146  2.89801  2.37887  2.77519  2.98518  4.58477  3.61503
          0.01446  4.63941  5.36175  0.61958  0.77255  0.48576  0.95510
     39   2.69375  5.06711  2.88123  2.44710  4.34348  3.06082  3.39915  3.46707  2.51894  3.19534  4.12903  2.93560  3.94184  2.87397  2.88760  2.07757  1.83493  3.42077  5.54585  4.18177     49 t - - -
          2.68618  4.42225  2.77519  2.73123  3.46354  2.40513  3.72494  3.29354  2.67741  2.69355  4.24690  2.90347  2.73739  3.18146  2.89801  2.37887  2.77519  2.98518  4.58477  3.61503
          0.01446  4.63941  5.36175  0.61958  0.77255  0.48576  0.95510
     40   2.63673  4.42033  3.69619  2.39990  1.94666  3.74212  4.00229  2.57305  3.02086  2.40309  3.42317  3.51087  4.11996  2.98456  3.15698  2.99265  2.74745  2.51321  5.00787  3.61846     50 f - - -
          2.68618  4.42225  2.77519  2.73123  3.46354  2.40513  3.72494  3.29354  2.67741  2.69355  4.24690  2.90347  2.73739  3.18146  2.89801  2.37887  2.77519  2.98518  4.58477  3.61503
          0.01446  4.63941  5.36175  0.61958  0.77255  0.48576  0.95510
     41   2.60380  5.23364  2.99893  2.01928  4.57089  3.11381  3.24400  4.05087  2.08427  3.34993  4.27652  2.91466  3.66839  2.42331  2.59637  2.47885  2.57008  3.41919  5.67072  4.26527     51 e - - -
          2.68618  4.42225  2.77519  2.73123  3.46354  2.40513  3.72494  3.29354  2.67741  2.69355  4.24690  2.90347  2.73739  3.18146  2.89801  2.37887  2.77519  2.98518  4.58477  3.61503
          0.01446  4.63941  5.36175  0.61958  0.77255  0.48576  0.95510
     42   2.74576  4.27197  4.04417  3.46384  2.40546  3.81883  2.57234  2.57072  3.36753  2.46974  2.91552  3.28643  4.19068  3.50250  3.43228  2.98568  2.90781  2.21575  4.87151  2.32331     52 v - - -
          2.68618  4.42225  2.77519  2.73123  3.46354  2.40513  3.72494  3.29354  2.67741  2.69355  4.24690  2.90347  2.73739  3.18146  2.89801  2.37887  2.77519  2.98518  4.58477  3.61503
          0.01446  4.63941  5.36175  0.61958  0.77255  0.48576  0.95510
     43   2.30258  5.17020  2.76496  2.34347  4.48249  3.10310  3.71937  3.74621  1.99516  3.46138  4.02708  2.97834  3.92122  2.82741  2.69761  2.28087  2.52397  3.25024  5.62303  3.72448     53 k - - -
          2.68618  4.42225  2.77519  2.73123  3.46354  2.40513  3.72494  3.29354  2.67741  2.69355  4.24690  2.90347  2.73739  3.18146  2.89801  2.37887  2.77519  2.98518  4.58477  3.61503
          0.01446  4.63941  5.36175  0.61958  0.77255  0.48576  0.95510
     44   3.95135  5.32206  5.02900  4.71578  2.85984  4.59249  4.31630  3.24148  4.29690  2.98002  4.31272  4.63451  5.04908  4.61146  4.37415  4.16628  4.25172  3.61847  0.49366  2.86282     54 W - - -
          2.68618  4.42225  2.77519  2.73123  3.46354  2.40513  3.72494  3.29354  2.67741  2.69355  4.24690  2.90347  2.73739  3.18146  2.89801  2.37887  2.77519  2.98518  4.58477  3.61503
          0.01446  4.63941  5.36175  0.61958  0.77255  0.48576  0.95510
     45   2.75472  5.24088  2.84340  1.54213  4.57561  3.38138  3.52291  4.05417  2.01397  3.54093  3.53732  2.88492  3.92039  2.68574  2.91076  2.55328  2.87996  3.62614  5.67849  4.27382     55 e - - -
          2.68618  4.42225  2.77519  2.73123  3.46354  2.40513  3.72494  3.29354  2.67741  2.69355  4.24690  2.90347  2.73739  3.18146  2.89801  2.37887  2.77519  2.98518  4.58477  3.61503
          0.01446  4.63941  5.36175  0.61958  0.77255  0.48576  0.95510
     46   2.40883  4.23333  4.17013  3.58482  3.33938  3.62278  4.14300  1.98041  3.38270  2.30134  2.69257  3.80789  4.21223  3.69738  3.22922  2.56897  2.66039  1.87855  4.84544  3.65172     56 v - - -
          2.68618  4.42225  2.77519  2.73123  3.46354  2.40513  3.72494  3.29354  2.67741  2.69355  4.24690  2.90347  2.73739  3.18146  2.89801  2.37887  2.77519  2.98518  4.58477  3.61503
          0.01446  4.63941  5.36175  0.61958  0.77255  0.48576  0.95510
     47   2.68889  4.97360  2.82519  2.72816  4.55198  3.49286  4.02578  3.99018  2.78918  3.57957  4.38456  3.10124  4.03924  3.18559  3.33522  1.08300  2.29791  3.57419  5.79350  4.45165     57 s - - -
          2.68618  4.42225  2.77519  2.73123  3.46354  2.40513  3.72494  3.29354  2.67741  2.69355  4.24690  2.90347  2.73739  3.18146  2.89801  2.37887  2.77519  2.98518  4.58477  3.61503
          0.01446  4.63941  5.36175  0.61958  0.77255  0.48576  0.95510
     48   1.87840  4.13776  3.63005  2.97896  2.97241  2.71853  4.01786  2.40574  3.11203  2.60398  3.42367  3.54047  4.12927  3.39914  3.36142  2.50233  2.80708  2.38583  4.98837  3.76640     58 a - - -
          2.68618  4.42225  2.77519  2.73123  3.46354  2.40513  3.72494  3.29354  2.67741  2.69355  4.24690  2.90347  2.73739  3.18146  2.89801  2.37887  2.77519  2.98518  4.58477  3.61503
          0.01446  4.63941  5.36175  0.61958  0.77255  0.48576  0.95510
     49   2.74348  4.58106  2.74353  2.29753  4.42464  2.06741  3.73100  3.87749  2.37464  3.41270  4.18269  2.89861  3.92965  2.74100  2.97159  2.08586  2.92407  3.08751  4.91723  4.21235     59 g - - -
          2.68618  4.42225  2.77519  2.73123  3.46354  2.40513  3.72494  3.29354  2.67741  2.69355  4.24690  2.90347  2.73739  3.18146  2.89801  2.37887  2.77519  2.98518  4.58477  3.61503
          0.02628  4.63941  4.11839  0.61958  0.77255  0.48576  0.95510
     50   1.87874  3.77072  4.02741  3.90727  2.80591  3.89305  4.21650  2.25101  3.73481  2.14710  3.03170  3.98691  4.25830  3.90346  3.81396  3.19549  2.78720  1.72220  4.35818  3.59339     60 v - - -
          2.68618  4.42225  2.77519  2.73123  3.46354  2.40513  3.72494  3.29354  2.67741  2.69355  4.24690  2.90347  2.73739  3.18146  2.89801  2.37887  2.77519  2.98518  4.58477  3.61503
          0.01463  4.62776  5.35011  0.61958  0.77255  0.50827  0.92013
     51   1.78438  5.02824  3.04497  2.36679  4.29382  3.19971  3.74969  3.37447  2.52761  3.03236  3.96379  2.76425  3.54029  2.70094  3.00148  2.38497  2.65803  3.37570  5.51349  4.15722     61 a - - -
          2.68618  4.42225  2.77519  2.73123  3.46354  2.40513  3.72494  3.29354  2.67741  2.69355  4.24690  2.90347  2.73739  3.18146  2.89801  2.37887  2.77519  2.98518  4.58477  3.61503
          0.01463  4.62776  5.35011  0.61958  0.77255  0.47194  0.97761
     52   2.44766  4.57933  3.33179  2.78260  2.96448  3.22910  3.91440  2.29872  2.31068  2.50725  3.48457  3.01196  4.05977  3.07242  2.98591  2.86047  2.97408  2.64633  5.14485  3.36864     62 i - - -
          2.68625  4.42262  2.77545  2.73117  3.46262  2.40484  3.72532  3.29271  2.67756  2.69363  4.24704  2.90361  2.73777  3.18161  2.89811  2.37860  2.77548  2.98516  4.58460  3.61509
          0.47454  1.04747  3.61188  1.26022  0.33350  0.48576  0.95510
     53   2.42869  4.87765  2.96833  2.49715  3.30421  2.61646  3.78679  3.19197  2.21995  2.62998  3.82835  3.12536  3.96777  2.83016  2.97734  2.36733  2.96548  2.90295  5.39151  4.06951     83 k - - -
          2.68620  4.42227  2.77521  2.73125  3.46336  2.40514  3.72496  3.29356  2.67742  2.69357  4.24691  2.90348  2.73741  3.18143  2.89802  2.37881  2.77521  2.98520  4.58479  3.61493
          0.08975  2.60899  4.40351  0.33512  1.25616  0.45982  0.99803
     54   2.73887  4.33371  3.84303  3.27097  3.10114  3.44875  4.04391  2.17742  2.92165  2.37387  3.44709  3.31775  3.74084  3.41829  3.29742  2.19905  2.62012  2.38711  3.09690  3.65394     85 i - - -
          2.68618  4.42225  2.77519  2.73123  3.46354  2.40513  3.72494  3.29354  2.67741  2.69355  4.24690  2.90347  2.73739  3.18146  2.89801  2.37887  2.77519  2.98518  4.58477  3.61503
          0.01457  4.63211  5.35446  0.61958  0.77255  0.49995  0.93282
     55   2.22713  4.22853  4.16468  3.18425  1.93039  3.58418  4.13678  2.45536  3.46549  2.21296  2.98192  3.80236  4.20689  3.32908  3.65865  3.01576  2.78452  2.22650  4.83876  3.53139     86 f - - -
          2.68618  4.42225  2.77519  2.73123  3.46354  2.40513  3.72494  3.29354  2.67741  2.69355  4.24690  2.90347  2.73739  3.18146  2.89801  2.37887  2.77519  2.98518  4.58477  3.61503
          0.01457  4.63211  5.35446  0.61958  0.77255  0.47699  0.96929
     56   2.72288  5.20247  3.01161  2.23271  4.27639  3.45279  3.42208  3.99559  2.06018  3.42544  4.24966  2.79643  3.74169  2.73047  2.89650  1.70489  2.67364  3.58152  5.64780  4.25185     87 s - - -
          2.68618  4.42225  2.77519  2.73123  3.46354  2.40513  3.72494  3.29354  2.67741  2.69355  4.24690  2.90347  2.73739  3.18146  2.89801  2.37887  2.77519  2.98518  4.58477  3.61503
          0.01446  4.63941  5.36175  0.61958  0.77255  0.48576  0.95510
     57   1.75653  4.88531  3.01706  2.57894  4.10838  3.32425  3.79512  3.43433  2.44759  3.07777  3.37855  2.95908  3.97586  2.95875  2.91370  2.47963  2.69325  2.63814  5.39968  4.07780     88 a - - -
          2.68618  4.42225  2.77519  2.73123  3.46354  2.40513  3.72494  3.29354  2.67741  2.69355  4.24690  2.90347  2.73739  3.18146  2.89801  2.37887  2.77519  2.98518  4.58477  3.61503
          0.01446  4.63941  5.36175  0.61958  0.77255  0.48576  0.95510
     58   2.76595  5.14460  2.72657  2.52150  4.47220  3.31896  3.80930  3.92247  2.56696  3.47114  4.25530  2.57542  3.97479  2.93717  3.08612  1.34314  2.71963  3.53981  5.66208  3.87062     89 s - - -
          2.68618  4.42225  2.77519  2.73123  3.46354  2.40513  3.72494  3.29354  2.67741  2.69355  4.24690  2.90347  2.73739  3.18146  2.89801  2.37887  2.77519  2.98518  4.58477  3.61503
          0.01446  4.63941  5.36175  0.61958  0.77255  0.48576  0.95510
     59   1.94413  5.11234  2.79681  2.44007  4.40355  3.53904  3.66188  3.85305  2.41050  3.01563  4.02163  3.03152  3.68183  2.37618  2.92846  2.21480  2.66157  3.21185  5.57888  4.20320     90 a - - -
          2.68618  4.42225  2.77519  2.73123  3.46354  2.40513  3.72494  3.29354  2.67741  2.69355  4.24690  2.90347  2.73739  3.18146  2.89801  2.37887  2.77519  2.98518  4.58477  3.61503
          0.01446  4.63941  5.36175  0.61958  0.77255  0.48576  0.95510
     60   2.67819  5.16452  2.92518  1.92195  4.47386  3.53127  3.72363  3.93492  2.33957  3.29044  4.21544  2.96331  3.92488  2.83330  2.78728  1.82727  2.52095  3.27553  5.61936  3.99400     91 s - - -
          2.68618  4.42225  2.77519  2.73123  3.46354  2.40513  3.72494  3.29354  2.67741  2.69355  4.24690  2.90347  2.73739  3.18146  2.89801  2.37887  2.77519  2.98518  4.58477  3.61503
          0.01446  4.63941  5.36175  0.61958  0.77255  0.48576  0.95510
     61   2.76699  4.18086  4.13374  3.88989  2.33239  3.90871  4.21975  2.49234  3.72486  1.77465  3.20520  3.98647  4.27248  3.80594  3.81685  3.20956  2.78384  2.09105  4.78207  2.07324     92 l - - -
          2.68618  4.42225  2.77519  2.73123  3.46354  2.40513  3.72494  3.29354  2.67741  2.69355  4.24690  2.90347  2.73739  3.18146  2.89801  2.37887  2.77519  2.98518  4.58477  3.61503
          0.01446  4.63941  5.36175  0.61958  0.77255  0.48576  0.95510
     62   2.47274  5.21645  3.00770  2.26814  4.54600  3.02169  3.50860  4.01983  2.20534  3.44499  4.26191  2.88532  3.91839  2.52337  2.67873  1.80599  2.86131  3.50044  5.65791  4.25840     93 s - - -
          2.68618  4.42225  2.77519  2.73123  3.46354  2.40513  3.72494  3.29354  2.67741  2.69355  4.24690  2.90347  2.73739  3.18146  2.89801  2.37887  2.77519  2.98518  4.58477  3.61503
          0.01446  4.63941  5.36175  0.61958  0.77255  0.48576  0.95510
     63   2.63074  4.97850  3.12133  2.38707  3.89517  2.51066  3.17493  3.52387  2.36864  3.11485  3.80845  3.08751  3.95595  2.85374  2.74799  2.54811  2.57806  3.31602  5.47382  2.64510     94 k - - -
          2.68618  4.42225  2.77519  2.73123  3.46354  2.40513  3.72494  3.29354  2.67741  2.69355  4.24690  2.90347  2.73739  3.18146  2.89801  2.37887  2.77519  2.98518  4.58477  3.61503
          0.01446  4.63941  5.36175  0.61958  0.77255  0.48576  0.95510
     64   2.69542  4.28150  3.84109  3.24638  2.69877  3.81034  4.09790  2.63808  2.90988  2.38595  2.05130  3.71141  4.18280  3.19796  3.58144  2.69632  2.97530  2.30310  4.52898  2.68695     95 m - - -
          2.68618  4.42225  2.77519  2.73123  3.46354  2.40513  3.72494  3.29354  2.67741  2.69355  4.24690  2.90347  2.73739  3.18146  2.89801  2.37887  2.77519  2.98518  4.58477  3.61503
          0.03275  4.63941  3.79161  0.61958  0.77255  0.48576  0.95510
     65   2.22258  4.15331  4.62580  4.01893  2.36540  3.92863  4.25822  1.99148  3.82817  2.07871  2.46010  4.05574  4.28992  3.97783  3.87393  3.10441  2.99774  1.95511  4.77923  3.31136     96 v - - -
          2.68618  4.42225  2.77519  2.73123  3.46354  2.40513  3.72494  3.29354  2.67741  2.69355  4.24690  2.90347  2.73739  3.18146  2.89801  2.37887  2.77519  2.98518  4.58477  3.61503
          0.01473  4.62138  5.34373  0.61958  0.77255  0.52029  0.90226
     66   2.66195  4.49834  2.79604  1.74050  4.55440  3.34104  3.70584  4.03191  2.23520  3.52170  4.26617  2.94289  3.90982  2.37887  2.93728  2.17670  2.74950  3.49474  5.66180  4.25802     97 e - - -
          2.68618  4.42225  2.77519  2.73123  3.46354  2.40513  3.72494  3.29354  2.67741  2.69355  4.24690  2.90347  2.73739  3.18146  2.89801  2.37887  2.77519  2.98518  4.58477  3.61503
          0.01473  4.62138  5.34373  0.61958  0.77255  0.46476  0.98963
     67   2.74532  5.16959  2.91270  2.43586  4.48159  3.53213  3.72127  3.20425  1.83322  3.45981  3.92091  2.89833  3.92447  2.47299  2.33623  2.41362  2.67531  3.23540  5.62181  4.23381     98 k - - -
          2.68618  4.42225  2.77519  2.73123  3.46354  2.40513  3.72494  3.29354  2.67741  2.69355  4.24690  2.90347  2.73739  3.18146  2.89801  2.37887  2.77519  2.98518  4.58477  3.61503
          0.01446  4.63941  5.36175  0.61958  0.77255  0.48576  0.95510
     68   1.87268  4.58314  3.65731  3.05626  4.14930  3.48891  4.19291  3.50564  3.12951  3.21243  4.06795  3.49466  4.06431  3.44389  3.50910  1.87266  1.51826  2.65038  5.52750  4.27970     99 t - - -
          2.68618  4.42225  2.77519  2.73123  3.46354  2.40513  3.72494  3.29354  2.67741  2.69355  4.24690  2.90347  2.73739  3.18146  2.89801  2.37887  2.77519  2.98518  4.58477  3.61503
          0.01446  4.63941  5.36175  0.61958  0.77255  0.48576  0.95510
     69   2.65075  5.16118  2.77440  2.25972  4.46946  3.27337  3.72275  3.82142  2.42479  3.45067  3.77960  2.88734  3.77389  2.64391  2.95991  1.70080  2.62498  3.53194  5.61659  3.54066    100 s - - -
          2.68618  4.42225  2.77519  2.73123  3.46354  2.40513  3.72494  3.29354  2.67741  2.69355  4.24690  2.90347  2.73739  3.18146  2.89801  2.37887  2.77519  2.98518  4.58477  3.61503
          0.01446  4.63941  5.36175  0.61958  0.77255  0.48576  0.95510
     70   2.66931  5.21734  2.94442  2.01790  4.54272  3.52623  3.72622  4.01440  2.38633  3.51524  4.26742  2.96841  3.39517  2.43703  2.96274  1.79434  2.47177  3.52032  5.66473  4.26572    101 s - - -
          2.68618  4.42225  2.77519  2.73123  3.46354  2.40513  3.72494  3.29354  2.67741  2.69355  4.24690  2.90347  2.73739  3.18146  2.89801  2.37887  2.77519  2.98518  4.58477  3.61503
          0.01446  4.63941  5.36175  0.61958  0.77255  0.48576  0.95510
     71   2.39361  5.24424  2.59331  2.13606  4.58222  3.51873  3.71087  4.06378  2.36807  3.54647  4.28738  2.67514  3.91518  2.36448  2.80728  1.97209  2.79501  3.44309  5.68090  4.27320    102 s - - -
          2.68618  4.42225  2.77519  2.73123  3.46354  2.40513  3.72494  3.29354  2.67741  2.69355  4.24690  2.90347  2.73739  3.18146  2.89801  2.37887  2.77519  2.98518  4.58477  3.61503
          0.01446  4.63941  5.36175  0.61958  0.77255  0.48576  0.95510
     72   2.44193  4.67926  3.52694  3.06942  4.26743  3.50110  4.16517  3.63682  3.03158  3.31766  4.16817  3.44474  4.07469  2.74894  3.40790  2.64864  1.01469  3.07898  5.60927  4.34851    103 t - - -
          2.68618  4.42225  2.77519  2.73123  3.46354  2.40513  3.72494  3.29354  2.67741  2.69355  4.24690  2.90347  2.73739  3.18146  2.89801  2.37887  2.77519  2.98518  4.58477  3.61503
          0.01446  4.63941  5.36175  0.61958  0.77255  0.48576  0.95510
     73   4.25540  5.40225  5.33358  5.08081  1.97191  4.96816  3.95636  3.74537  4.83391  2.77413  4.30408  4.66369  5.25557  4.73318  4.77905  4.37154  4.47614  3.75129  0.65177  2.33290    104 W - - -
          2.68618  4.42225  2.77519  2.73123  3.46354  2.40513  3.72494  3.29354  2.67741  2.69355  4.24690  2.90347  2.73739  3.18146  2.89801  2.37887  2.77519  2.98518  4.58477  3.61503
          0.01446  4.63941  5.36175  0.61958  0.77255  0.48576  0.95510
     74   2.69247  5.17645  2.76941  2.13278  4.19483  3.52748  3.23032  3.66731  2.35835  3.41555  4.22528  2.81463  3.92028  2.74299  2.89301  1.87651  2.63612  3.44478  5.62782  3.38098    105 s - - -
          2.68618  4.42225  2.77519  2.73123  3.46354  2.40513  3.72494  3.29354  2.67741  2.69355  4.24690  2.90347  2.73739  3.18146  2.89801  2.37887  2.77519  2.98518  4.58477  3.61503
          0.01446  4.63941  5.36175  0.61958  0.77255  0.48576  0.95510
     75   2.53187  5.24584  2.56295  1.81986  4.58560  2.91438  3.70834  4.06827  2.20850  3.54883  4.28828  2.86320  3.91323  2.55161  2.82189  2.51713  2.70395  3.26516  5.68147  4.27295    106 e - - -
          2.68618  4.42225  2.77519  2.73123  3.46354  2.40513  3.72494  3.29354  2.67741  2.69355  4.24690  2.90347  2.73739  3.18146  2.89801  2.37887  2.77519  2.98518  4.58477  3.61503
          0.01446  4.63941  5.36175  0.61958  0.77255  0.48576  0.95510
     76   2.58373  5.16112  3.00963  1.33136  4.46169  3.54601  3.75852  3.91524  2.51698  3.44974  4.22462  3.03806  3.61698  2.53243  2.99410  2.48213  3.01389  3.53071  4.26596  4.24796    107 e - - -
          2.68618  4.42225  2.77519  2.73123  3.46354  2.40513  3.72494  3.29354  2.67741  2.69355  4.24690  2.90347  2.73739  3.18146  2.89801  2.37887  2.77519  2.98518  4.58477  3.61503
          0.01446  4.63941  5.36175  0.61958  0.77255  0.48576  0.95510
     77   2.67747  4.43020  3.67775  3.10864  3.19390  3.73720  3.99570  2.57371  2.49191  2.55588  3.46562  3.49815  4.11542  3.29679  2.95089  2.74154  1.99254  2.34330  5.01646  2.83062    108 t - - -
          2.68618  4.42225  2.77519  2.73123  3.46354  2.40513  3.72494  3.29354  2.67741  2.69355  4.24690  2.90347  2.73739  3.18146  2.89801  2.37887  2.77519  2.98518  4.58477  3.61503
          0.01446  4.63941  5.36175  0.61958  0.77255  0.48576  0.95510
     78   2.75065  5.12204  2.98428  1.81574  4.20493  3.54217  3.73779  3.63804  2.19023  3.40429  4.17836  3.03429  3.93647  2.74306  2.97356  2.70338  1.86489  3.24790  5.58747  4.21201    109 e - - -
          2.68618  4.42225  2.77519  2.73123  3.46354  2.40513  3.72494  3.29354  2.67741  2.69355  4.24690  2.90347  2.73739  3.18146  2.89801  2.37887  2.77519  2.98518  4.58477  3.61503
          0.01446  4.63941  5.36175  0.61958  0.77255  0.48576  0.95510
     79   2.72078  4.09165  3.28848  2.17748  3.48295  3.62410  3.75328  2.83733  2.53319  2.97987  3.60744  3.13228  4.01046  2.76604  2.41613  2.78489  2.65958  2.37869  5.28343  3.62277    110 e - - -
          2.68618  4.42225  2.77519  2.73123  3.46354  2.40513  3.72494  3.29354  2.67741  2.69355  4.24690  2.90347  2.73739  3.18146  2.89801  2.37887  2.77519  2.98518  4.58477  3.61503
          0.01446  4.63941  5.36175  0.61958  0.77255  0.48576  0.95510
     80   2.74648  4.21336  2.94635  2.31935  4.28796  3.55812  3.75920  3.33137  2.26898  3.29499  4.09072  3.07088  3.95078  2.75656  3.00867  2.44554  1.64757  3.37093  5.51240  4.15926    111 t - - -
          2.68618  4.42225  2.77519  2.73123  3.46354  2.40513  3.72494  3.29354  2.67741  2.69355  4.24690  2.90347  2.73739  3.18146  2.89801  2.37887  2.77519  2.98518  4.58477  3.61503
          0.01446  4.63941  5.36175  0.61958  0.77255  0.48576  0.95510
     81   2.54273  5.03117  2.96606  2.53450  4.29546  3.48999  3.28315  3.31795  2.39944  3.13303  3.95229  2.93605  3.94560  2.58721  2.24340  2.55256  2.34643  3.37763  4.65218  3.18026    112 r - - -
          2.68618  4.42225  2.77519  2.73123  3.46354  2.40513  3.72494  3.29354  2.67741  2.69355  4.24690  2.90347  2.73739  3.18146  2.89801  2.37887  2.77519  2.98518  4.58477  3.61503
          0.06125  4.63941  3.00084  0.61958  0.77255  0.48576  0.95510
     82   2.67277  5.16666  3.01644  2.00388  4.48261  3.52119  3.63297  3.68471  2.19284  3.45725  4.21643  3.00219  3.91403  2.56271  2.67447  2.48192  1.95040  3.45865  5.61528  4.22804    113 t - - -
          2.68618  4.42225  2.77519  2.73123  3.46354  2.40513  3.72494  3.29354  2.67741  2.69355  4.24690  2.90347  2.73739  3.18146  2.89801  2.37887  2.77519  2.98518  4.58477  3.61503
          0.01515  4.59331  5.31565  0.61958  0.77255  0.57064  0.83279
     83   3.20309  4.52414  4.99032  4.44978  3.77265  4.52691  4.99057  0.89612  3.90867  2.34701  3.64242  4.60643  4.84714  4.55008  4.44925  3.67742  3.45268  1.49054  5.53551  4.33287    114 i - - -
          2.68618  4.42225  2.77519  2.73123  3.46354  2.40513  3.72494  3.29354  2.67741  2.69355  4.24690  2.90347  2.73739  3.18146  2.89801  2.37887  2.77519  2.98518  4.58477  3.61503
          0.01515  4.59331  5.31565  0.61958  0.77255  0.57064  0.83279
     84   2.63728  5.06991  3.01583  2.33439  4.08305  3.52928  3.61185  3.29517  2.00964  3.34764  3.93942  2.83788  3.80408  2.80691  2.67249  2.59360  2.01755  3.21819  5.54223  4.17347    115 k - - -
          2.68618  4.42225  2.77519  2.73123  3.46354  2.40513  3.72494  3.29354  2.67741  2.69355  4.24690  2.90347  2.73739  3.18146  2.89801  2.37887  2.77519  2.98518  4.58477  3.61503
          0.01515  4.59331  5.31565  0.61958  0.77255  0.57064  0.83279
     85   3.32767  4.62733  5.12720  4.61431  3.76214  4.68218  5.15394  1.81546  4.48048  2.41868  3.65992  4.77276  4.98739  4.71955  4.63248  4.05432  3.58318  0.68121  5.62099  3.78641    116 V - - -
          2.68619  4.42226  2.77512  2.73120  3.46355  2.40514  3.72495  3.29355  2.67742  2.69356  4.24691  2.90348  2.73741  3.18147  2.89802  2.37888  2.77515  2.98519  4.58478  3.61504
          0.06589  2.95428  4.45226  0.40018  1.10926  0.43613  1.03997
     86   2.73959  5.12399  3.04181  1.97854  3.91928  3.53425  3.72720  3.56271  2.03349  3.06217  4.17791  2.85104  3.56427  2.55376  2.96700  2.36976  2.60003  3.12158  5.58712  4.01607    118 e - - -
          2.68618  4.42225  2.77519  2.73123  3.46354  2.40513  3.72494  3.29354  2.67741  2.69355  4.24690  2.90347  2.73739  3.18146  2.89801  2.37887  2.77519  2.98518  4.58477  3.61503
          0.01455  4.63295  5.35530  0.61958  0.77255  0.47798  0.96767
     87   2.06222  5.09562  2.91510  2.35620  4.38694  3.47957  3.76942  3.82834  2.43411  3.38537  4.17141  3.05662  1.85437  2.89637  2.90213  2.63897  3.00438  3.23253  5.58403  4.21725    119 p - - -
          2.68618  4.42225  2.77519  2.73123  3.46354  2.40513  3.72494  3.29354  2.67741  2.69355  4.24690  2.90347  2.73739  3.18146  2.89801  2.37887  2.77519  2.98518  4.58477  3.61503
          0.01446  4.63941  5.36175  0.61958  0.77255  0.48576  0.95510
     88   2.70793  4.86800  3.28313  3.04395  4.60073  0.67130  4.43879  4.11000  3.38495  3.78292  4.66407  3.51891  4.19968  3.70168  3.74040  3.01066  3.31600  3.67020  5.95672  3.99366    120 G - - -
          2.68618  4.42225  2.77519  2.73123  3.46354  2.40513  3.72494  3.29354  2.67741  2.69355  4.24690  2.90347  2.73739  3.18146  2.89801  2.37887  2.77519  2.98518  4.58477  3.61503
          0.01446  4.63941  5.36175  0.61958  0.77255  0.48576  0.95510
     89   2.74986  5.24197  3.00351  2.18722  4.58213  3.12514  3.63437  3.91240  1.66550  3.54337  4.13266  2.74599  3.62963  2.37411  2.69287  2.51346  2.84826  3.63014  5.67592  4.27191    121 k - - -
          2.68618  4.42225  2.77519  2.73123  3.46354  2.40513  3.72494  3.29354  2.67741  2.69355  4.24690  2.90347  2.73739  3.18146  2.89801  2.37887  2.77519  2.98518  4.58477  3.61503
          0.01446  4.63941  5.36175  0.61958  0.77255  0.48576  0.95510
     90   2.82373  5.03246  2.64886  2.66952  4.52048  3.51739  3.97735  3.95493  2.68640  3.54308  4.35111  3.17332  4.03815  3.13329  3.28381  1.82747  1.34495  3.56087  5.75857  4.40788    122 t - - -
          2.68618  4.42225  2.77519  2.73123  3.46354  2.40513  3.72494  3.29354  2.67741  2.69355  4.24690  2.90347  2.73739  3.18146  2.89801  2.37887  2.77519  2.98518  4.58477  3.61503
          0.01446  4.63941  5.36175  0.61958  0.77255  0.48576  0.95510
     91   2.77663  4.32914  4.05386  3.70157  3.50040  3.94436  4.31386  2.17655  3.59566  2.45360  3.48000  3.60740  4.33310  3.83946  3.80370  2.99469  2.91643  1.06207  5.03901  3.83985    123 v - - -
          2.68618  4.42225  2.77519  2.73123  3.46354  2.40513  3.72494  3.29354  2.67741  2.69355  4.24690  2.90347  2.73739  3.18146  2.89801  2.37887  2.77519  2.98518  4.58477  3.61503
          0.01446  4.63941  5.36175  0.61958  0.77255  0.48576  0.95510
     92   2.25058  3.05407  4.72286  4.16137  3.56526  3.81018  4.57780  2.00902  4.01503  2.52141  3.52697  4.24355  4.49204  4.20865  4.12751  3.42295  3.09597  1.07471  5.15915  3.97011    124 v - - -
          2.68618  4.42225  2.77519  2.73123  3.46354  2.40513  3.72494  3.29354  2.67741  2.69355  4.24690  2.90347  2.73739  3.18146  2.89801  2.37887  2.77519  2.98518  4.58477  3.61503
          0.01446  4.63941  5.36175  0.61958  0.77255  0.48576  0.95510
     93   2.94146  4.38395  4.45382  3.88452  3.55863  4.09638  4.47039  1.91943  3.76990  2.34213  3.43025  4.09885  4.46445  4.00707  3.96445  3.19208  1.43490  1.72444  5.15059  3.95381    125 t - - -
          2.68618  4.42225  2.77519  2.73123  3.46354  2.40513  3.72494  3.29354  2.67741  2.69355  4.24690  2.90347  2.73739  3.18146  2.89801  2.37887  2.77519  2.98518  4.58477  3.61503
          0.01446  4.63941  5.36175  0.61958  0.77255  0.48576  0.95510
     94   4.13125  5.52928  4.90184  4.58164  3.40814  4.50521  4.59530  4.35659  3.98243  3.72134  4.92432  4.68220  5.02861  4.56720  3.39936  4.30012  4.43426  4.20742  0.34098  3.37733    126 W - - -
          2.68618  4.42225  2.77519  2.73123  3.46354  2.40513  3.72494  3.29354  2.67741  2.69355  4.24690  2.90347  2.73739  3.18146  2.89801  2.37887  2.77519  2.98518  4.58477  3.61503
          0.01446  4.63941  5.36175  0.61958  0.77255  0.48576  0.95510
     95   3.82939  5.68059  3.74415  3.57963  4.96930  4.11465  4.71582  4.81004  3.36097  4.21683  5.28875  4.02147  4.71750  0.33246  3.59914  3.87658  4.15785  4.50341  6.10370  4.90468    127 Q - - -
          2.68618  4.42225  2.77519  2.73123  3.46354  2.40513  3.72494  3.29354  2.67741  2.69355  4.24690  2.90347  2.73739  3.18146  2.89801  2.37887  2.77519  2.98518  4.58477  3.61503
          0.01446  4.63941  5.36175  0.61958  0.77255  0.48576  0.95510
     96   3.08257  3.89932  4.57678  4.03630  1.95692  4.14265  4.03880  2.95620  3.19961  2.63862  3.61383  4.08969  4.49636  4.03021  3.71780  3.44718  3.31166  2.77483  2.08309  1.53800    128 y - - -
          2.68618  4.42225  2.77519  2.73123  3.46354  2.40513  3.72494  3.29354  2.67741  2.69355  4.24690  2.90347  2.73739  3.18146  2.89801  2.37887  2.77519  2.98518  4.58477  3.61503
          0.01446  4.63941  5.36175  0.61958  0.77255  0.48576  0.95510
     97   2.70551  3.94508  3.64682  3.35613  3.17535  3.79635  3.90028  2.49191  3.05560  2.51163  3.34546  3.66538  4.17008  2.97640  3.41998  3.06451  2.91719  1.32893  4.91306  3.70621    129 v - - -
          2.68618  4.42225  2.77519  2.73123  3.46354  2.40513  3.72494  3.29354  2.67741  2.69355  4.24690  2.90347  2.73739  3.18146  2.89801  2.37887  2.77519  2.98518  4.58477  3.61503
          0.01446  4.63941  5.36175  0.61958  0.77255  0.48576  0.95510
     98   4.40964  5.45136  5.46469  5.30293  0.65396  5.05799  3.84691  4.02851  5.08527  2.65890  4.57832  4.67044  5.32290  4.81015  4.92582  4.44243  4.61067  3.95754  2.88924  1.62823    130 F - - -
          2.68618  4.42225  2.77519  2.73123  3.46354  2.40513  3.72494  3.29354  2.67741  2.69355  4.24690  2.90347  2.73739  3.18146  2.89801  2.37887  2.77519  2.98518  4.58477  3.61503
          0.01446  4.63941  5.36175  0.61958  0.77255  0.48576  0.95510
     99   2.56799  4.69181  2.46054  2.17654  4.30763  2.61044  3.75201  3.15112  2.52845  3.31207  4.10310  3.06105  3.94441  2.88233  3.00324  2.39685  2.37936  2.95417  5.52349  4.03015    131 e - - -
          2.68618  4.42225  2.77519  2.73123  3.46354  2.40513  3.72494  3.29354  2.67741  2.69355  4.24690  2.90347  2.73739  3.18146  2.89801  2.37887  2.77519  2.98518  4.58477  3.61503
          0.01446  4.63941  5.36175  0.61958  0.77255  0.48576  0.95510
    100   2.09129  3.44767  4.54329  3.94011  2.79175  3.13232  4.23000  2.42354  3.76257  2.12412  2.58873  4.00745  4.26882  3.92661  3.83266  3.11725  2.98475  1.69036  4.77878  3.59830    132 v - - -
          2.68618  4.42225  2.77519  2.73123  3.46354  2.40513  3.72494  3.29354  2.67741  2.69355  4.24690  2.90347  2.73739  3.18146  2.89801  2.37887  2.77519  2.98518  4.58477  3.61503
          0.01446  4.63941  5.36175  0.61958  0.77255  0.48576  0.95510
    101   2.65359  5.24600  2.78355  1.61874  4.58603  3.51854  3.42315  4.06845  2.23755  3.43687  4.15963  2.76390  3.91375  2.54255  2.83601  2.29556  2.91709  3.58131  5.68115  4.27315    133 e - - -
          2.68618  4.42225  2.77519  2.73123  3.46354  2.40513  3.72494  3.29354  2.67741  2.69355  4.24690  2.90347  2.73739  3.18146  2.89801  2.37887  2.77519  2.98518  4.58477  3.61503
          0.01446  4.63941  5.36175  0.61958  0.77255  0.48576  0.95510
    102   3.26501  5.49158  3.52074  2.94372  4.83872  3.89513  3.18902  4.30111  2.25719  3.73264  4.57593  3.39346  4.27728  0.99258  2.03219  3.24062  3.44609  3.95465  5.75294  4.50517    134 q - - -
          2.68618  4.42225  2.77519  2.73123  3.46354  2.40513  3.72494  3.29354  2.67741  2.69355  4.24690  2.90347  2.73739  3.18146  2.89801  2.37887  2.77519  2.98518  4.58477  3.61503
          0.01446  4.63941  5.36175  0.61958  0.77255  0.48576  0.95510
    103   2.78772  3.28382  4.28884  3.70550  2.20257  3.50636  3.63909  2.69627  3.57697  2.08702  3.36368  2.47096  4.25808  3.78261  3.73816  3.18079  3.01945  2.50391  3.06364  2.55509    135 l - - -
          2.68618  4.42225  2.77519  2.73123  3.46354  2.40513  3.72494  3.29354  2.67741  2.69355  4.24690  2.90347  2.73739  3.18146  2.89801  2.37887  2.77519  2.98518  4.58477  3.61503
          0.01446  4.63941  5.36175  0.61958  0.77255  0.48576  0.95510
    104   2.99741  5.65085  1.80842  2.12629  4.96154  1.60950  3.94443  4.47264  2.62945  3.94233  4.72676  2.28706  4.08182  2.87815  3.38092  2.98293  3.32858  4.02778  6.08225  4.61023    136 g - - -
          2.68618  4.42225  2.77519  2.73123  3.46354  2.40513  3.72494  3.29354  2.67741  2.69355  4.24690  2.90347  2.73739  3.18146  2.89801  2.37887  2.77519  2.98518  4.58477  3.61503
          0.01446  4.63941  5.36175  0.61958  0.77255  0.48576  0.95510
    105   2.79927  5.30721  1.97997  1.93095  4.64310  3.52491  2.62165  4.12865  2.50460  3.60828  4.35414  2.85515  3.94309  2.85126  2.64943  2.31297  2.88409  3.69369  5.74201  4.32628    137 e - - -
          2.68618  4.42225  2.77519  2.73123  3.46354  2.40513  3.72494  3.29354  2.67741  2.69355  4.24690  2.90347  2.73739  3.18146  2.89801  2.37887  2.77519  2.98518  4.58477  3.61503
          0.01446  4.63941  5.36175  0.61958  0.77255  0.48576  0.95510
    106   2.69841  5.21350  2.97679  1.96517  4.54213  2.77255  3.66776  3.64114  1.80655  3.35122  4.25942  3.00446  3.92223  2.76206  2.43622  2.72199  2.74858  3.49245  5.65433  4.25813    138 k - - -
          2.68618  4.42225  2.77519  2.73123  3.46354  2.40513  3.72494  3.29354  2.67741  2.69355  4.24690  2.90347  2.73739  3.18146  2.89801  2.37887  2.77519  2.98518  4.58477  3.61503
          0.01446  4.63941  5.36175  0.61958  0.77255  0.48576  0.95510
    107   2.15512  4.06303  4.31280  3.72074  2.84565  3.49812  3.85728  2.46117  3.58347  2.15003  3.30932  3.76223  4.23083  3.78576  3.72862  2.55781  2.84440  2.28763  3.37654  2.32398    139 l - - -
          2.68618  4.42225  2.77519  2.73123  3.46354  2.40513  3.72494  3.29354  2.67741  2.69355  4.24690  2.90347  2.73739  3.18146  2.89801  2.37887  2.77519  2.98518  4.58477  3.61503
          0.01446  4.63941  5.36175  0.61958  0.77255  0.48576  0.95510
    108   2.74220  4.51751  2.89605  2.57571  4.01506  3.60568  3.81935  2.75967  2.44080  2.78977  3.75642  3.17515  3.99331  2.63565  2.87103  2.33448  2.64746  2.18740  5.33864  4.03342    140 v - - -
          2.68618  4.42225  2.77519  2.73123  3.46354  2.40513  3.72494  3.29354  2.67741  2.69355  4.24690  2.90347  2.73739  3.18146  2.89801  2.37887  2.77519  2.98518  4.58477  3.61503
          0.01446  4.63941  5.36175  0.61958  0.77255  0.48576  0.95510
    109   4.54034  5.55655  5.39757  5.25752  0.50746  5.09406  3.31612  4.20068  5.04974  3.40772  4.73322  4.65885  5.36328  4.80524  4.92288  4.48900  4.74024  4.12830  3.91706  1.70174    141 F - - -
          2.68618  4.42225  2.77519  2.73123  3.46354  2.40513  3.72494  3.29354  2.67741  2.69355  4.24690  2.90347  2.73739  3.18146  2.89801  2.37887  2.77519  2.98518  4.58477  3.61503
          0.01446  4.63941  5.36175  0.61958  0.77255  0.48576  0.95510
    110   2.82293  5.27259  3.10266  2.42878  4.62518  3.58667  3.29584  4.08504  1.89958  3.30054  4.31849  2.76325  3.97303  1.88073  2.11460  2.79130  3.04556  3.66901  5.27646  4.09763    142 q - - -
          2.68618  4.42225  2.77519  2.73123  3.46354  2.40513  3.72494  3.29354  2.67741  2.69355  4.24690  2.90347  2.73739  3.18146  2.89801  2.37887  2.77519  2.98518  4.58477  3.61503
          0.01446  4.63941  5.36175  0.61958  0.77255  0.48576  0.95510
    111   2.41427  4.53927  4.00179  3.69120  4.84853  3.31321  4.72349  4.27659  3.71920  3.95331  4.75227  3.76624  3.56894  3.99262  4.01935  0.68235  2.21233  3.64844  6.17266  4.98482    143 S - - -
          2.68618  4.42225  2.77519  2.73123  3.46354  2.40513  3.72494  3.29354  2.67741  2.69355  4.24690  2.90347  2.73739  3.18146  2.89801  2.37887  2.77519  2.98518  4.58477  3.61503
          0.01446  4.63941  5.36175  0.61958  0.77255  0.48576  0.95510
    112   2.75066  5.05170  2.72379  2.53121  3.74551  3.55164  3.76032  3.76124  2.51302  3.23506  3.83909  1.62782  3.94951  2.89078  3.01376  2.32802  2.60895  3.40521  5.53944  4.17920    144 n - - -
          2.68618  4.42225  2.77519  2.73123  3.46354  2.40513  3.72494  3.29354  2.67741  2.69355  4.24690  2.90347  2.73739  3.18146  2.89801  2.37887  2.77519  2.98518  4.58477  3.61503
          0.01446  4.63941  5.36175  0.61958  0.77255  0.48576  0.95510
    113   2.86373  4.25837  4.62466  4.02758  3.31507  4.03107  3.71938  1.42749  3.85869  1.73721  2.70169  4.12081  4.38204  4.02618  3.94267  3.33804  2.76341  2.09796  4.90146  3.72825    145 i - - -
          2.68618  4.42225  2.77519  2.73123  3.46354  2.40513  3.72494  3.29354  2.67741  2.69355  4.24690  2.90347  2.73739  3.18146  2.89801  2.37887  2.77519  2.98518  4.58477  3.61503
          0.01446  4.63941  5.36175  0.61958  0.77255  0.48576  0.95510
    114   3.47576  4.76374  5.38901  4.80203  2.60536  4.77117  5.10601  1.57470  4.64549  0.94789  2.99253  4.91094  4.97538  4.66715  4.65244  4.11810  3.48107  2.23950  5.36790  4.30395    146 l - - -
          2.68618  4.42225  2.77519  2.73123  3.46354  2.40513  3.72494  3.29354  2.67741  2.69355  4.24690  2.90347  2.73739  3.18146  2.89801  2.37887  2.77519  2.98518  4.58477  3.61503
          0.01446  4.63941  5.36175  0.61958  0.77255  0.48576  0.95510
    115   1.69777  5.04111  3.09156  2.33886  4.32258  2.44477  3.76731  3.75530  2.53906  3.23000  4.11943  3.07403  3.95531  2.61859  2.81355  2.76464  2.67637  3.27001  5.53720  4.18234    147 a - - -
          2.68618  4.42225  2.77519  2.73123  3.46354  2.40513  3.72494  3.29354  2.67741  2.69355  4.24690  2.90347  2.73739  3.18146  2.89801  2.37887  2.77519  2.98518  4.58477  3.61503
          0.01446  4.63941  5.36175  0.61958  0.77255  0.48576  0.95510
    116   2.83368  4.44983  1.35114  2.13795  4.57001  3.54021  3.20910  4.04768  2.57291  3.56274  4.33270  2.87970  3.97302  2.90616  3.07023  2.80052  3.07136  3.64520  5.72206  3.68631    148 d - - -
          2.68618  4.42225  2.77519  2.73123  3.46354  2.40513  3.72494  3.29354  2.67741  2.69355  4.24690  2.90347  2.73739  3.18146  2.89801  2.37887  2.77519  2.98518  4.58477  3.61503
          0.01446  4.63941  5.36175  0.61958  0.77255  0.48576  0.95510
    117   2.63849  4.55257  4.08814  3.89327  4.82031  3.34877  4.87104  4.18176  3.90104  3.95033  4.80620  3.88142  4.14796  4.19934  4.12581  2.34020  0.56675  3.60835  6.19446  5.00849    149 T - - -
          2.68618  4.42225  2.77519  2.73123  3.46354  2.40513  3.72494  3.29354  2.67741  2.69355  4.24690  2.90347  2.73739  3.18146  2.89801  2.37887  2.77519  2.98518  4.58477  3.61503
          0.01446  4.63941  5.36175  0.61958  0.77255  0.48576  0.95510
    118   2.83642  5.35748  1.74702  2.07526  4.69182  2.99591  3.66496  4.18159  2.54611  3.65771  4.40671  2.22265  3.96253  2.79884  2.52877  2.74182  3.07407  3.74347  5.79026  4.19750    150 d - - -
          2.68618  4.42225  2.77519  2.73123  3.46354  2.40513  3.72494  3.29354  2.67741  2.69355  4.24690  2.90347  2.73739  3.18146  2.89801  2.37887  2.77519  2.98518  4.58477  3.61503
          0.01446  4.63941  5.36175  0.61958  0.77255  0.48576  0.95510
    119   2.79842  4.85223  2.32736  2.53981  4.58393  2.99007  3.84369  4.04865  2.63172  3.57712  4.34900  2.83217  3.97956  2.96674  2.93465  1.30465  3.06437  3.62914  5.74668  4.36012    151 s - - -
          2.68618  4.42225  2.77519  2.73123  3.46354  2.40513  3.72494  3.29354  2.67741  2.69355  4.24690  2.90347  2.73739  3.18146  2.89801  2.37887  2.77519  2.98518  4.58477  3.61503
          0.01446  4.63941  5.36175  0.61958  0.77255  0.48576  0.95510
    120   2.66410  4.97429  2.92979  1.88367  4.22136  3.56651  3.76829  3.20975  2.39625  2.49819  3.76569  3.08936  3.14206  2.91152  2.87814  2.74062  2.59785  2.87340  5.47058  4.12809    152 e - - -
          2.68618  4.42225  2.77519  2.73123  3.46354  2.40513  3.72494  3.29354  2.67741  2.69355  4.24690  2.90347  2.73739  3.18146  2.89801  2.37887  2.77519  2.98518  4.58477  3.61503
          0.01446  4.63941  5.36175  0.61958  0.77255  0.48576  0.95510
    121   2.54349  5.19063  2.22178  2.42053  4.51013  3.31107  3.26741  3.97849  2.44270  3.33139  4.23834  2.35667  3.91900  2.79690  2.90149  2.38946  2.30387  3.33680  5.26579  4.24390    153 d - - -
          2.68618  4.42225  2.77519  2.73123  3.46354  2.40513  3.72494  3.29354  2.67741  2.69355  4.24690  2.90347  2.73739  3.18146  2.89801  2.37887  2.77519  2.98518  4.58477  3.61503
          0.01446  4.63941  5.36175  0.61958  0.77255  0.48576  0.95510
    122   2.69647  5.21279  2.64391  2.12698  4.27970  3.28346  3.58968  3.63330  2.01628  3.51107  4.25777  2.59306  3.91464  2.69454  2.69461  2.71168  2.57941  2.76984  5.65528  4.13605    154 k - - -
          2.68618  4.42225  2.77519  2.73123  3.46354  2.40513  3.72494  3.29354  2.67741  2.69355  4.24690  2.90347  2.73739  3.18146  2.89801  2.37887  2.77519  2.98518  4.58477  3.61503
          0.01446  4.63941  5.36175  0.61958  0.77255  0.48576  0.95510
    123   2.70547  4.27182  3.10931  2.22991  4.25676  3.56150  3.59036  3.50820  2.10708  3.26742  3.94347  3.07792  2.51043  2.65898  2.95982  2.76134  2.61292  2.52541  5.49200  4.01485    155 k - - -
          2.68618  4.42225  2.77519  2.73123  3.46354  2.40513  3.72494  3.29354  2.67741  2.69355  4.24690  2.90347  2.73739  3.18146  2.89801  2.37887  2.77519  2.98518  4.58477  3.61503
          0.01446  4.63941  5.36175  0.61958  0.77255  0.48576  0.95510
    124   2.65863  4.59847  3.87060  3.69189  4.88285  3.35122  4.78013  4.29481  3.76492  4.00188  4.83833  3.78653  0.66930  4.07247  4.02880  2.62843  2.46761  3.68961  6.22090  5.02420    156 P - - -
          2.68618  4.42225  2.77519  2.73123  3.46354  2.40513  3.72494  3.29354  2.67741  2.69355  4.24690  2.90347  2.73739  3.18146  2.89801  2.37887  2.77519  2.98518  4.58477  3.61503
          0.05488  4.63941  3.12948  0.61958  0.77255  0.48576  0.95510
    125   2.64563  5.21463  2.54753  2.06665  4.54935  3.45075  3.69451  3.77519  2.30552  3.37262  3.72752  2.67439  3.89961  2.66254  2.52829  2.16420  2.63320  3.59971  5.65348  4.24893    157 e - - -
          2.68618  4.42225  2.77519  2.73123  3.46354  2.40513  3.72494  3.29354  2.67741  2.69355  4.24690  2.90347  2.73739  3.18146  2.89801  2.37887  2.77519  2.98518  4.58477  3.61503
          0.01016  4.59468        *  0.61958  0.77255  0.00000        *
//
