# Supplementary material for: Taxonomic Distribution and Molecular Evolution of Mytilectins
Source: Mar Drugs. 2023 Nov 27;21(12):614. doi: 10.3390/md21120614 (PMC10744619; doi:10.3390/md21120614)
Supplement: Supplementary file 1 [file marinedrugs-21-00614-s001.zip › File_S2.hmm]

HMMER3/f [3.3.2 | Nov 2020]
NAME  PRIMO_DOMINIO
LENG  136
ALPH  amino
RF    no
MM    no
CONS  yes
CS    no
MAP   yes
DATE  Wed Oct 11 17:37:36 2023
NSEQ  118
EFFN  2.401917
CKSUM 2211516762
STATS LOCAL MSV      -10.3395  0.71108
STATS LOCAL VITERBI  -10.9585  0.71108
STATS LOCAL FORWARD   -4.1738  0.71108
HMM          A        C        D        E        F        G        H        I        K        L        M        N        P        Q        R        S        T        V        W        Y   
            m->m     m->i     m->d     i->m     i->i     d->m     d->d
  COMPO   2.65220  4.41131  2.93838  2.70036  3.08889  2.74458  3.09958  2.93474  2.62940  2.67908  3.75654  2.97271  3.24716  3.06117  2.97683  2.64019  2.89755  2.75302  4.34250  3.38149
          2.68618  4.42225  2.77519  2.73123  3.46354  2.40513  3.72494  3.29354  2.67741  2.69355  4.24690  2.90347  2.73739  3.18146  2.89801  2.37887  2.77519  2.98518  4.58477  3.61503
          0.01284  4.75740  5.47975  0.61958  0.77255  0.00000        *
      1   2.51576  5.16044  3.08882  2.15790  4.45536  3.34738  3.77490  3.90613  2.33533  3.24954  4.21704  2.96549  2.05225  2.89145  2.91461  2.56280  2.50984  3.07397  5.62693  4.25004      1 p - - -
          2.68618  4.42225  2.77519  2.73123  3.46354  2.40513  3.72494  3.29354  2.67741  2.69355  4.24690  2.90347  2.73739  3.18146  2.89801  2.37887  2.77519  2.98518  4.58477  3.61503
          0.01284  4.75740  5.47975  0.61958  0.77255  0.48576  0.95510
      2   2.70922  5.01609  3.08277  2.31615  4.04211  3.60829  3.67513  2.97276  2.41146  3.15234  4.08406  2.84731  3.01031  2.83657  2.69591  2.73604  2.20418  3.17259  3.49278  3.47402      2 t - - -
          2.68618  4.42225  2.77519  2.73123  3.46354  2.40513  3.72494  3.29354  2.67741  2.69355  4.24690  2.90347  2.73739  3.18146  2.89801  2.37887  2.77519  2.98518  4.58477  3.61503
          0.01284  4.75740  5.47975  0.61958  0.77255  0.48576  0.95510
      3   3.22831  4.85747  4.48457  4.16424  0.88229  1.65176  4.37927  3.37628  4.11880  3.08248  4.18974  4.21503  4.61915  4.31145  4.29140  3.47293  3.60120  3.30804  4.79177  3.18613      3 f - - -
          2.68618  4.42225  2.77519  2.73123  3.46354  2.40513  3.72494  3.29354  2.67741  2.69355  4.24690  2.90347  2.73739  3.18146  2.89801  2.37887  2.77519  2.98518  4.58477  3.61503
          0.01284  4.75740  5.47975  0.61958  0.77255  0.48576  0.95510
      4   2.69474  3.95594  4.69647  4.08591  2.87392  3.96229  3.93461  2.35116  3.88567  1.61875  2.86616  4.10246  4.32593  4.02906  3.91748  3.27085  2.79329  1.81823  4.80501  2.47304      4 l - - -
          2.68618  4.42225  2.77519  2.73123  3.46354  2.40513  3.72494  3.29354  2.67741  2.69355  4.24690  2.90347  2.73739  3.18146  2.89801  2.37887  2.77519  2.98518  4.58477  3.61503
          0.01284  4.75740  5.47975  0.61958  0.77255  0.48576  0.95510
      5   3.65237  4.88275  5.65564  5.11711  3.29955  5.10827  5.56673  0.82175  5.00429  1.62259  3.30329  5.25504  5.28494  5.07187  5.05247  4.49325  3.88728  1.81447  5.78971  4.70021      5 i - - -
          2.68618  4.42225  2.77519  2.73123  3.46354  2.40513  3.72494  3.29354  2.67741  2.69355  4.24690  2.90347  2.73739  3.18146  2.89801  2.37887  2.77519  2.98518  4.58477  3.61503
          0.01284  4.75740  5.47975  0.61958  0.77255  0.48576  0.95510
      6   2.83770  4.95775  3.29691  2.72464  3.10407  3.67600  3.85802  3.52415  1.46823  3.04113  3.07368  3.22563  4.06015  2.78556  2.27405  2.89207  3.06403  3.14755  5.45693  4.15070      6 k - - -
          2.68618  4.42225  2.77519  2.73123  3.46354  2.40513  3.72494  3.29354  2.67741  2.69355  4.24690  2.90347  2.73739  3.18146  2.89801  2.37887  2.77519  2.98518  4.58477  3.61503
          0.01284  4.75740  5.47975  0.61958  0.77255  0.48576  0.95510
      7   3.18987  5.39108  3.09288  2.81374  4.39321  3.76701  0.94856  4.18271  2.76687  3.71624  4.58021  2.43563  4.26889  3.03375  3.12019  3.18513  3.44613  3.54949  5.68753  4.25097      7 h - - -
          2.68618  4.42225  2.77519  2.73123  3.46354  2.40513  3.72494  3.29354  2.67741  2.69355  4.24690  2.90347  2.73739  3.18146  2.89801  2.37887  2.77519  2.98518  4.58477  3.61503
          0.01284  4.75740  5.47975  0.61958  0.77255  0.48576  0.95510
      8   2.55575  3.66386  4.14176  3.55920  2.94629  3.87462  4.16886  2.46473  2.52282  2.22736  3.08928  3.81048  4.24576  3.54338  2.19352  3.04394  3.02372  2.18049  3.36939  3.71185      8 v - - -
          2.68618  4.42225  2.77519  2.73123  3.46354  2.40513  3.72494  3.29354  2.67741  2.69355  4.24690  2.90347  2.73739  3.18146  2.89801  2.37887  2.77519  2.98518  4.58477  3.61503
          0.01284  4.75740  5.47975  0.61958  0.77255  0.48576  0.95510
      9   2.26554  4.16098  3.42666  2.86495  3.86603  3.54836  3.40896  2.91814  2.84064  2.92357  3.50386  3.12836  3.85012  3.16861  3.25334  1.50431  2.74384  2.98849  5.25162  3.71936      9 s - - -
          2.68618  4.42225  2.77519  2.73123  3.46354  2.40513  3.72494  3.29354  2.67741  2.69355  4.24690  2.90347  2.73739  3.18146  2.89801  2.37887  2.77519  2.98518  4.58477  3.61503
          0.01284  4.75740  5.47975  0.61958  0.77255  0.48576  0.95510
     10   2.60785  3.43100  3.87429  3.37151  4.35116  2.34553  4.38406  3.74822  3.33661  3.42767  3.83466  3.52059  4.13120  3.64102  3.70053  1.02480  2.30832  3.35016  5.72078  4.48631     10 s - - -
          2.68618  4.42225  2.77519  2.73123  3.46354  2.40513  3.72494  3.29354  2.67741  2.69355  4.24690  2.90347  2.73739  3.18146  2.89801  2.37887  2.77519  2.98518  4.58477  3.61503
          0.01284  4.75740  5.47975  0.61958  0.77255  0.48576  0.95510
     11   2.85225  5.28187  2.65215  2.44423  4.59784  1.49947  3.80883  4.06081  2.43342  3.20420  4.33915  2.97222  4.00655  2.92201  2.45045  2.67915  3.08594  3.65863  5.73179  4.34123     11 g - - -
          2.68618  4.42225  2.77519  2.73123  3.46354  2.40513  3.72494  3.29354  2.67741  2.69355  4.24690  2.90347  2.73739  3.18146  2.89801  2.37887  2.77519  2.98518  4.58477  3.61503
          0.01284  4.75740  5.47975  0.61958  0.77255  0.48576  0.95510
     12   2.87278  5.30369  3.15928  2.53481  4.64956  3.63820  3.26051  4.10435  1.34102  3.18903  4.35158  2.83181  4.02433  2.71017  2.29812  2.68062  3.09508  3.69659  5.71713  3.70110     12 k - - -
          2.68618  4.42225  2.77519  2.73123  3.46354  2.40513  3.72494  3.29354  2.67741  2.69355  4.24690  2.90347  2.73739  3.18146  2.89801  2.37887  2.77519  2.98518  4.58477  3.61503
          0.01284  4.75740  5.47975  0.61958  0.77255  0.48576  0.95510
     13   2.81853  3.09279  4.63426  4.03176  1.91467  3.96994  4.27264  2.50471  3.84728  1.94748  3.32734  3.19782  4.33369  4.00216  3.90490  3.27562  3.05062  2.22580  4.79350  2.18989     13 f - - -
          2.68618  4.42225  2.77519  2.73123  3.46354  2.40513  3.72494  3.29354  2.67741  2.69355  4.24690  2.90347  2.73739  3.18146  2.89801  2.37887  2.77519  2.98518  4.58477  3.61503
          0.01284  4.75740  5.47975  0.61958  0.77255  0.48576  0.95510
     14   3.03832  4.38953  4.97234  4.37144  2.46711  4.24527  4.57640  1.42857  4.17824  1.88490  3.14834  4.39267  4.57522  4.29614  4.19928  3.56520  3.26966  1.70141  5.02386  2.91316     14 i - - -
          2.68618  4.42225  2.77519  2.73123  3.46354  2.40513  3.72494  3.29354  2.67741  2.69355  4.24690  2.90347  2.73739  3.18146  2.89801  2.37887  2.77519  2.98518  4.58477  3.61503
          0.01284  4.75740  5.47975  0.61958  0.77255  0.48576  0.95510
     15   2.59559  4.00667  2.99018  2.68096  4.14186  3.63934  1.49760  3.40020  2.58216  2.93124  3.99882  3.18986  4.02792  2.90498  2.83428  2.84866  3.02445  3.24407  5.43575  3.93303     15 h - - -
          2.68618  4.42225  2.77519  2.73123  3.46354  2.40513  3.72494  3.29354  2.67741  2.69355  4.24690  2.90347  2.73739  3.18146  2.89801  2.37887  2.77519  2.98518  4.58477  3.61503
          0.01284  4.75740  5.47975  0.61958  0.77255  0.48576  0.95510
     16   2.86042  4.75380  3.44919  2.93492  3.84136  3.49930  3.74139  3.32883  2.87251  2.83741  3.87527  3.38928  1.26009  3.10369  3.25370  2.94164  3.10060  2.99679  5.24737  3.03189     16 p - - -
          2.68618  4.42225  2.77519  2.73123  3.46354  2.40513  3.72494  3.29354  2.67741  2.69355  4.24690  2.90347  2.73739  3.18146  2.89801  2.37887  2.77519  2.98518  4.58477  3.61503
          0.01838  4.75740  4.64322  0.61958  0.77255  0.48576  0.95510
     17   2.59252  4.92033  2.71862  2.32451  4.36255  3.57750  3.28751  3.89654  2.13681  2.68228  4.20916  3.04857  3.96952  2.53417  2.79902  2.48709  2.98357  3.20993  4.34359  2.80002     17 k - - -
          2.68618  4.42225  2.77519  2.73123  3.46354  2.40513  3.72494  3.29354  2.67741  2.69355  4.24690  2.90347  2.73739  3.18146  2.89801  2.37887  2.77519  2.98518  4.58477  3.61503
          0.01821  4.75193  4.66570  0.61958  0.77255  0.49776  0.93621
     18   2.74371  4.96061  2.79650  2.39848  4.50344  1.81926  3.00270  3.96381  2.49451  3.48493  3.94494  2.72202  3.96079  2.72177  2.92896  2.54830  2.73804  3.56618  4.33226  4.26436     18 g - - -
          2.68618  4.42225  2.77519  2.73123  3.46354  2.40513  3.72494  3.29354  2.67741  2.69355  4.24690  2.90347  2.73739  3.18146  2.89801  2.37887  2.77519  2.98518  4.58477  3.61503
          0.01298  4.74670  5.46904  0.61958  0.77255  0.50905  0.91897
     19   2.55377  4.63467  3.49036  2.90511  3.80226  1.50886  3.95815  3.17618  2.89807  2.78427  3.56618  3.27502  3.89001  3.22159  3.29414  2.48139  2.92178  2.92921  3.67697  3.63741     19 g - - -
          2.68618  4.42225  2.77519  2.73123  3.46354  2.40513  3.72494  3.29354  2.67741  2.69355  4.24690  2.90347  2.73739  3.18146  2.89801  2.37887  2.77519  2.98518  4.58477  3.61503
          0.01298  4.74670  5.46904  0.61958  0.77255  0.50905  0.91897
     20   2.77835  4.76071  2.82437  2.25663  4.55271  3.42270  3.56447  4.02241  2.23477  3.22955  4.14677  2.81915  3.31494  2.61726  2.84097  1.93045  2.73895  3.49176  3.57389  4.02419     20 s - - -
          2.68618  4.42225  2.77520  2.73124  3.46354  2.40513  3.72495  3.29354  2.67741  2.69355  4.24690  2.90347  2.73740  3.18147  2.89801  2.37882  2.77520  2.98519  4.58477  3.61503
          0.16782  3.76759  2.02959  0.50753  0.92126  0.50905  0.91897
     21   2.48349  5.11768  2.90417  2.43966  4.41415  3.17563  3.29304  3.71157  2.19161  2.96206  4.17149  2.92357  3.74508  2.83431  2.67130  2.03246  2.62654  3.35651  5.58058  3.61273     22 s - - -
          2.68618  4.42225  2.77519  2.73123  3.46354  2.40513  3.72494  3.29354  2.67741  2.69355  4.24690  2.90347  2.73739  3.18146  2.89801  2.37887  2.77519  2.98518  4.58477  3.61503
          0.01488  4.61068  5.33302  0.61958  0.77255  0.39152  1.12709
     22   2.67493  3.17670  2.92065  2.63189  3.71317  3.61353  3.40096  3.44843  2.54827  3.21623  4.03245  1.81019  4.00307  2.88830  3.00985  2.43011  2.84483  3.12063  5.46657  3.51999     23 n - - -
          2.68618  4.42225  2.77519  2.73123  3.46354  2.40513  3.72494  3.29354  2.67741  2.69355  4.24690  2.90347  2.73739  3.18146  2.89801  2.37887  2.77519  2.98518  4.58477  3.61503
          0.01306  4.74053  5.46288  0.61958  0.77255  0.52211  0.89960
     23   2.80685  4.51993  3.47774  3.13878  3.27122  3.58323  4.03591  2.86665  3.08709  2.66886  3.63215  3.53343  1.28127  3.39114  3.43228  3.03354  2.99839  2.79718  3.99635  3.79326     24 p - - -
          2.68618  4.42225  2.77519  2.73123  3.46354  2.40513  3.72494  3.29354  2.67741  2.69355  4.24690  2.90347  2.73739  3.18146  2.89801  2.37887  2.77519  2.98518  4.58477  3.61503
          0.01306  4.74053  5.46288  0.61958  0.77255  0.52211  0.89960
     24   2.46126  3.93778  2.69059  2.35480  4.55943  2.38197  3.69866  3.78940  2.40699  3.53173  4.28180  2.69138  2.87859  2.81811  2.67813  2.31217  3.00767  3.47391  5.68104  4.28319     25 s - - -
          2.68618  4.42225  2.77519  2.73123  3.46354  2.40513  3.72494  3.29354  2.67741  2.69355  4.24690  2.90347  2.73739  3.18146  2.89801  2.37887  2.77519  2.98518  4.58477  3.61503
          0.01306  4.74053  5.46288  0.61958  0.77255  0.52211  0.89960
     25   2.73795  5.29202  2.52852  2.15866  4.62825  3.50533  3.17461  4.10986  2.30954  3.59331  3.97501  1.61639  3.71399  2.85646  2.99281  2.75980  2.92421  3.67813  5.72875  4.18390     26 n - - -
          2.68618  4.42225  2.77519  2.73123  3.46354  2.40513  3.72494  3.29354  2.67741  2.69355  4.24690  2.90347  2.73739  3.18146  2.89801  2.37887  2.77519  2.98518  4.58477  3.61503
          0.01306  4.74053  5.46288  0.61958  0.77255  0.46369  0.99145
     26   2.65476  5.29197  2.01893  2.28026  4.62994  2.52556  3.05726  4.11220  2.49653  3.47403  4.33516  2.32565  3.95870  2.82954  2.78273  2.61484  2.97880  3.67892  5.72825  3.92593     27 d - - -
          2.68618  4.42225  2.77519  2.73123  3.46354  2.40513  3.72494  3.29354  2.67741  2.69355  4.24690  2.90347  2.73739  3.18146  2.89801  2.37887  2.77519  2.98518  4.58477  3.61503
          0.01284  4.75740  5.47975  0.61958  0.77255  0.48576  0.95510
     27   2.65666  5.03307  2.93332  2.59836  3.89998  3.53344  3.48440  3.71020  2.52569  3.16446  4.09966  2.89816  3.59588  2.91350  2.71689  2.73999  1.62165  3.27981  5.52587  3.08815     28 t - - -
          2.68618  4.42225  2.77519  2.73123  3.46354  2.40513  3.72494  3.29354  2.67741  2.69355  4.24690  2.90347  2.73739  3.18146  2.89801  2.37887  2.77519  2.98518  4.58477  3.61503
          0.03796  4.75740  3.55229  0.61958  0.77255  0.48576  0.95510
     28   2.70082  5.26692  2.70884  1.97312  4.60493  3.50562  3.55987  3.83290  2.15080  3.40146  4.30944  2.59757  3.24181  2.69556  2.60350  2.45125  2.80253  3.49398  4.37233  3.73521     29 e - - -
          2.68620  4.42227  2.77521  2.73125  3.46346  2.40511  3.72496  3.29356  2.67743  2.69352  4.24692  2.90349  2.73737  3.18141  2.89803  2.37889  2.77521  2.98520  4.58479  3.61488
          0.03827  3.40311  5.45496  0.74545  0.64344  0.45413  1.00786
     29   3.00592  4.40270  4.70666  4.11407  3.33464  4.17702  4.50324  2.27257  3.13000  1.06488  2.96820  4.24287  4.51471  4.12898  4.06120  3.48391  3.06036  1.93324  5.04534  3.88271     35 l - - -
          2.68618  4.42225  2.77519  2.73123  3.46354  2.40513  3.72494  3.29354  2.67741  2.69355  4.24690  2.90347  2.73739  3.18146  2.89801  2.37887  2.77519  2.98518  4.58477  3.61503
          0.01284  4.75740  5.47975  0.61958  0.77255  0.48576  0.95510
     30   2.70302  3.99818  4.13363  3.82345  2.75359  3.92028  3.91913  2.51881  3.67603  2.23915  3.34618  3.69819  4.28766  3.69265  3.15886  3.21528  3.02509  1.26961  4.27143  3.31748     36 v - - -
          2.68618  4.42225  2.77519  2.73123  3.46354  2.40513  3.72494  3.29354  2.67741  2.69355  4.24690  2.90347  2.73739  3.18146  2.89801  2.37887  2.77519  2.98518  4.58477  3.61503
          0.01284  4.75740  5.47975  0.61958  0.77255  0.48576  0.95510
     31   2.83154  4.29386  4.69331  4.09208  3.04289  4.06596  4.39257  2.11891  3.91709  1.34192  2.82023  4.16819  4.41686  4.07301  2.86053  3.37301  3.01063  1.91612  4.91959  3.75024     37 l - - -
          2.68618  4.42225  2.77519  2.73123  3.46354  2.40513  3.72494  3.29354  2.67741  2.69355  4.24690  2.90347  2.73739  3.18146  2.89801  2.37887  2.77519  2.98518  4.58477  3.61503
          0.01284  4.75740  5.47975  0.61958  0.77255  0.48576  0.95510
     32   2.30894  4.39833  3.52780  3.02884  3.38220  3.30936  1.69231  2.97715  2.98940  2.77633  3.66233  3.28941  4.13143  3.20771  3.30064  2.98925  3.02344  2.84020  3.92647  2.82915     38 h - - -
          2.68617  4.42232  2.77508  2.73127  3.46361  2.40500  3.72497  3.29361  2.67744  2.69362  4.24697  2.90344  2.73747  3.18154  2.89792  2.37882  2.77522  2.98518  4.58484  3.61510
          0.14969  2.10039  4.09753  0.68864  0.69767  0.48576  0.95510
     33   2.73011  5.28641  2.34278  2.22252  4.63048  3.04220  3.45548  4.11575  2.18102  3.59123  4.00186  2.91657  3.20886  2.40865  2.65720  2.27134  2.81858  3.61184  5.71962  4.30925     43 k - - -
          2.68618  4.42225  2.77519  2.73123  3.46354  2.40513  3.72494  3.29354  2.67741  2.69355  4.24690  2.90347  2.73739  3.18146  2.89801  2.37887  2.77519  2.98518  4.58477  3.61503
          0.01300  4.74488  5.46723  0.61958  0.77255  0.46915  0.98226
     34   2.64477  5.28171  1.84519  2.47348  4.61468  2.51557  3.60111  3.93846  2.35984  3.58225  4.24214  2.63401  3.96316  2.86290  2.90725  2.20258  2.95150  3.66624  5.72221  4.31668     44 d - - -
          2.68618  4.42225  2.77519  2.73123  3.46354  2.40513  3.72494  3.29354  2.67741  2.69355  4.24690  2.90347  2.73739  3.18146  2.89801  2.37887  2.77519  2.98518  4.58477  3.61503
          0.01284  4.75740  5.47975  0.61958  0.77255  0.48576  0.95510
     35   2.78938  3.12245  3.50356  3.12265  2.90288  3.69962  3.86923  2.15462  2.83760  2.56699  3.49133  3.06607  4.17239  3.11972  3.07614  2.71590  2.59193  2.25464  5.03991  3.39867     45 i - - -
          2.68618  4.42225  2.77519  2.73123  3.46354  2.40513  3.72494  3.29354  2.67741  2.69355  4.24690  2.90347  2.73739  3.18146  2.89801  2.37887  2.77519  2.98518  4.58477  3.61503
          0.01284  4.75740  5.47975  0.61958  0.77255  0.48576  0.95510
     36   2.75819  5.25628  2.62339  2.38976  4.58387  3.35745  2.08936  4.05810  2.46325  3.55410  4.30190  2.62816  2.86664  2.79072  2.98855  2.39184  2.81065  3.21853  5.69941  4.02025     46 h - - -
          2.68618  4.42225  2.77519  2.73123  3.46354  2.40513  3.72494  3.29354  2.67741  2.69355  4.24690  2.90347  2.73739  3.18146  2.89801  2.37887  2.77519  2.98518  4.58477  3.61503
          0.01284  4.75740  5.47975  0.61958  0.77255  0.48576  0.95510
     37   2.42646  5.28420  2.31049  2.00925  4.62502  3.39812  3.74572  4.10814  2.29144  3.31377  3.93817  2.35124  3.65060  2.65288  2.97471  2.49250  2.74977  3.67257  5.71936  4.20483     47 e - - -
          2.68618  4.42225  2.77519  2.73123  3.46354  2.40513  3.72494  3.29354  2.67741  2.69355  4.24690  2.90347  2.73739  3.18146  2.89801  2.37887  2.77519  2.98518  4.58477  3.61503
          0.01284  4.75740  5.47975  0.61958  0.77255  0.48576  0.95510
     38   2.41421  5.26278  2.70984  2.35148  4.60562  3.08730  3.49420  3.60450  2.37695  3.40665  4.31250  2.32720  3.51261  2.67976  2.16937  2.61598  2.85293  3.65838  5.69390  3.86809     48 r - - -
          2.68627  4.42234  2.77525  2.73117  3.46363  2.40497  3.72504  3.29363  2.67746  2.69358  4.24699  2.90349  2.73744  3.18156  2.89757  2.37896  2.77517  2.98528  4.58486  3.61477
          0.20600  1.76770  4.17052  0.60955  0.78438  0.48576  0.95510
     39   2.59432  3.89901  3.34104  3.40909  3.46516  3.60341  4.12400  2.65934  3.32726  1.91945  1.76669  3.42731  4.21399  3.58739  3.59086  2.87146  2.63868  2.56159  4.95279  3.74663     51 m - - -
          2.68618  4.42225  2.77519  2.73123  3.46354  2.40513  3.72494  3.29354  2.67741  2.69355  4.24690  2.90347  2.73739  3.18146  2.89801  2.37887  2.77519  2.98518  4.58477  3.61503
          0.01299  4.74606  5.46841  0.61958  0.77255  0.51040  0.91693
     40   2.77999  5.16977  3.07997  2.25290  4.33205  3.57347  2.36385  3.78777  2.28839  2.96580  4.01264  2.98020  3.96557  2.31016  2.73377  2.49789  3.01106  3.31582  5.63112  3.05891     52 e - - -
          2.68620  4.42227  2.77521  2.73125  3.46356  2.40514  3.72496  3.29347  2.67719  2.69357  4.24691  2.90348  2.73741  3.18148  2.89802  2.37889  2.77521  2.98520  4.58479  3.61505
          0.07561  2.67941  5.46841  0.32477  1.28263  0.47066  0.97974
     41   3.09714  4.45767  4.86071  4.30952  1.30781  4.20593  3.79963  2.89545  4.11574  2.23901  3.24702  4.25364  4.55652  4.21157  4.13895  3.52151  3.32668  2.22032  2.45004  2.50713     54 f - - -
          2.68618  4.42225  2.77519  2.73123  3.46354  2.40513  3.72494  3.29354  2.67741  2.69355  4.24690  2.90347  2.73739  3.18146  2.89801  2.37887  2.77519  2.98518  4.58477  3.61503
          0.01284  4.75740  5.47975  0.61958  0.77255  0.48576  0.95510
     42   2.45644  5.15758  3.10550  2.37698  4.25034  3.50704  3.77892  3.89729  2.34411  3.39714  4.21383  3.08271  3.98083  2.64245  1.68638  2.68659  2.53367  2.93644  5.62172  4.25029     55 r - - -
          2.68618  4.42225  2.77519  2.73123  3.46354  2.40513  3.72494  3.29354  2.67741  2.69355  4.24690  2.90347  2.73739  3.18146  2.89801  2.37887  2.77519  2.98518  4.58477  3.61503
          0.01284  4.75740  5.47975  0.61958  0.77255  0.48576  0.95510
     43   4.70182  5.66929  5.62477  5.52607  0.48452  5.25013  3.93749  4.25491  5.29253  3.32140  4.77917  4.81141  5.50254  4.96904  5.10292  4.64980  4.89640  4.21789  2.26370  2.16770     56 F - - -
          2.68618  4.42225  2.77519  2.73123  3.46354  2.40513  3.72494  3.29354  2.67741  2.69355  4.24690  2.90347  2.73739  3.18146  2.89801  2.37887  2.77519  2.98518  4.58477  3.61503
          0.01284  4.75740  5.47975  0.61958  0.77255  0.48576  0.95510
     44   2.73292  4.34746  2.43200  2.19225  4.05901  3.64867  3.69260  2.71709  2.70392  2.93316  3.93594  3.21792  4.03643  2.71708  3.04889  2.86003  3.01697  1.93919  5.38246  3.78408     57 v - - -
          2.68618  4.42225  2.77519  2.73123  3.46354  2.40513  3.72494  3.29354  2.67741  2.69355  4.24690  2.90347  2.73739  3.18146  2.89801  2.37887  2.77519  2.98518  4.58477  3.61503
          0.01284  4.75740  5.47975  0.61958  0.77255  0.48576  0.95510
     45   2.64370  5.05018  3.16592  2.60606  4.30713  3.61314  3.61778  3.23067  2.33369  3.05853  4.11631  3.13014  2.40912  1.79735  2.82835  2.81524  3.02638  2.92603  5.53763  4.19294     58 q - - -
          2.68618  4.42225  2.77519  2.73123  3.46354  2.40513  3.72494  3.29354  2.67741  2.69355  4.24690  2.90347  2.73739  3.18146  2.89801  2.37887  2.77519  2.98518  4.58477  3.61503
          0.01284  4.75740  5.47975  0.61958  0.77255  0.48576  0.95510
     46   2.37456  4.86904  3.12569  2.47634  4.07633  3.64872  3.69808  3.20964  2.28137  3.11292  3.94970  3.21463  4.03717  2.96394  3.03765  2.86118  2.72835  1.62934  5.39414  4.08723     59 v - - -
          2.68618  4.42225  2.77519  2.73123  3.46354  2.40513  3.72494  3.29354  2.67741  2.69355  4.24690  2.90347  2.73739  3.18146  2.89801  2.37887  2.77519  2.98518  4.58477  3.61503
          0.01284  4.75740  5.47975  0.61958  0.77255  0.48576  0.95510
     47   2.78284  4.02483  2.24971  1.61786  4.57510  3.56328  3.66204  3.57465  2.37771  3.49717  4.29410  3.01384  3.72853  2.65156  2.78515  2.67223  2.87722  3.22771  5.69232  4.29282     60 e - - -
          2.68618  4.42225  2.77519  2.73123  3.46354  2.40513  3.72494  3.29354  2.67741  2.69355  4.24690  2.90347  2.73739  3.18146  2.89801  2.37887  2.77519  2.98518  4.58477  3.61503
          0.01284  4.75740  5.47975  0.61958  0.77255  0.48576  0.95510
     48   2.94276  5.58360  2.13368  2.35314  4.89701  1.27212  3.80794  4.39204  2.57126  3.87781  4.65590  2.70101  4.10742  3.02681  3.33568  2.77348  3.23584  3.96161  6.02565  4.57899     61 g - - -
          2.68620  4.42210  2.77523  2.73126  3.46302  2.40484  3.72502  3.29361  2.67744  2.69362  4.24697  2.90354  2.73747  3.18153  2.89803  2.37892  2.77527  2.98525  4.58484  3.61496
          0.11932  2.22282  5.47975  0.74794  0.64120  0.48576  0.95510
     49   2.79743  5.03983  3.16368  2.34185  4.29079  3.04823  1.62449  3.15508  2.59168  3.30299  4.10732  3.13398  3.87054  2.67935  2.92909  2.81932  3.02810  3.27726  5.52990  3.53908     67 h - - -
          2.68618  4.42225  2.77519  2.73123  3.46354  2.40513  3.72494  3.29354  2.67741  2.69355  4.24690  2.90347  2.73739  3.18146  2.89801  2.37887  2.77519  2.98518  4.58477  3.61503
          0.01284  4.75740  5.47975  0.61958  0.77255  0.48576  0.95510
     50   4.01769  5.21362  5.37122  5.04979  1.92360  4.88472  4.00835  3.38792  4.84701  2.11720  4.26164  4.65036  5.17679  4.71961  4.76943  4.24067  4.23248  3.58216  1.06703  1.69155     68 w - - -
          2.68618  4.42225  2.77519  2.73123  3.46354  2.40513  3.72494  3.29354  2.67741  2.69355  4.24690  2.90347  2.73739  3.18146  2.89801  2.37887  2.77519  2.98518  4.58477  3.61503
          0.01284  4.75740  5.47975  0.61958  0.77255  0.48576  0.95510
     51   4.07703  5.68230  4.90737  4.93537  5.91203  0.11675  5.90634  5.80907  5.21848  5.30036  6.33873  5.07551  5.08111  5.47575  5.28048  4.28390  4.61389  5.17429  6.69817  6.06863     69 G - - -
          2.68618  4.42225  2.77519  2.73123  3.46354  2.40513  3.72494  3.29354  2.67741  2.69355  4.24690  2.90347  2.73739  3.18146  2.89801  2.37887  2.77519  2.98518  4.58477  3.61503
          0.01284  4.75740  5.47975  0.61958  0.77255  0.48576  0.95510
     52   4.52856  5.59460  5.44204  5.24877  1.95653  5.13709  3.37097  3.63128  5.04478  3.46420  4.76246  4.72149  5.41070  4.84773  4.95419  4.51859  4.73107  4.13186  4.02591  0.44681     70 Y - - -
          2.68618  4.42225  2.77519  2.73123  3.46354  2.40513  3.72494  3.29354  2.67741  2.69355  4.24690  2.90347  2.73739  3.18146  2.89801  2.37887  2.77519  2.98518  4.58477  3.61503
          0.01284  4.75740  5.47975  0.61958  0.77255  0.48576  0.95510
     53   3.77460  5.00239  5.70862  5.17030  2.68746  5.18330  5.48582  0.73610  5.04243  1.59140  3.38285  5.30865  5.32100  5.04538  5.06061  4.57095  4.00111  2.36346  5.62754  4.46169     71 i - - -
          2.68618  4.42226  2.77520  2.73124  3.46354  2.40513  3.72495  3.29355  2.67741  2.69350  4.24690  2.90347  2.73740  3.18139  2.89801  2.37887  2.77520  2.98519  4.58477  3.61504
          0.02375  3.94766  5.47975  0.63344  0.75665  0.48576  0.95510
     54   2.83653  5.28969  3.11027  1.69040  4.63109  3.60665  3.77120  4.09532  2.04762  3.58141  4.33587  3.08124  3.99592  2.36608  2.06629  2.80645  2.97123  3.12980  4.89979  4.33257     74 e - - -
          2.68618  4.42225  2.77519  2.73123  3.46354  2.40513  3.72494  3.29354  2.67741  2.69355  4.24690  2.90347  2.73739  3.18146  2.89801  2.37887  2.77519  2.98518  4.58477  3.61503
          0.01284  4.75740  5.47975  0.61958  0.77255  0.48576  0.95510
     55   2.85422  5.19214  2.75881  2.50420  4.46705  3.60762  1.40788  3.73116  2.60453  3.46714  4.25684  2.85212  4.02263  2.63742  3.07672  2.84684  3.08818  2.97375  5.66057  4.28976     75 h - - -
          2.68618  4.42225  2.77519  2.73123  3.46354  2.40513  3.72494  3.29354  2.67741  2.69355  4.24690  2.90347  2.73739  3.18146  2.89801  2.37887  2.77519  2.98518  4.58477  3.61503
          0.01284  4.75740  5.47975  0.61958  0.77255  0.48576  0.95510
     56   2.44470  4.78677  3.16279  2.68640  3.97524  3.67028  3.68441  3.36347  2.62924  2.90117  3.87311  3.26442  4.05686  3.01787  2.79871  2.56547  2.80994  1.54419  5.32628  3.82287     76 v - - -
          2.68618  4.42225  2.77519  2.73123  3.46354  2.40513  3.72494  3.29354  2.67741  2.69355  4.24690  2.90347  2.73739  3.18146  2.89801  2.37887  2.77519  2.98518  4.58477  3.61503
          0.01284  4.75740  5.47975  0.61958  0.77255  0.48576  0.95510
     57   2.12526  2.90134  3.41983  2.82195  3.72913  2.39528  3.92612  3.24932  2.69055  2.84066  3.79219  3.18142  3.86590  3.16271  3.15977  2.22721  2.60782  2.91909  4.64391  3.98258     77 a - - -
          2.68618  4.42225  2.77519  2.73123  3.46354  2.40513  3.72494  3.29354  2.67741  2.69355  4.24690  2.90347  2.73739  3.18146  2.89801  2.37887  2.77519  2.98518  4.58477  3.61503
          0.14349  4.75740  2.07878  0.61958  0.77255  0.48576  0.95510
     58   2.58110  4.53781  3.97642  3.73313  4.95975  2.33148  4.79533  4.42066  3.82137  4.08427  4.86942  3.78129  4.08608  4.07143  4.11013  0.67160  2.47689  3.72532  6.27351  5.09465     78 S - - -
          2.68615  4.42227  2.77514  2.73125  3.46356  2.40508  3.72496  3.29356  2.67738  2.69357  4.24692  2.90342  2.73741  3.18148  2.89803  2.37889  2.77521  2.98520  4.58479  3.61505
          0.09209  2.48617  5.35088  0.31153  1.31798  0.36179  1.19215
     59   2.98345  5.33366  2.93511  2.44958  4.65114  1.18660  3.57269  4.09934  2.60350  3.64207  4.44313  2.64946  4.10208  3.07412  3.14073  2.92084  2.74472  3.72249  5.82827  4.45012     80 g - - -
          2.68618  4.42225  2.77519  2.73123  3.46354  2.40513  3.72494  3.29354  2.67741  2.69355  4.24690  2.90347  2.73739  3.18146  2.89801  2.37887  2.77519  2.98518  4.58477  3.61503
          0.01284  4.75740  5.47975  0.61958  0.77255  0.48576  0.95510
     60   2.76329  5.10808  3.23761  2.66235  4.38157  3.66205  3.04013  3.79973  1.25976  2.99139  3.89301  3.17654  4.04674  2.88881  2.73290  2.87455  2.98154  2.92000  5.57291  4.24467     81 k - - -
          2.68618  4.42225  2.77519  2.73123  3.46354  2.40513  3.72494  3.29354  2.67741  2.69355  4.24690  2.90347  2.73739  3.18146  2.89801  2.37887  2.77519  2.98518  4.58477  3.61503
          0.01284  4.75740  5.47975  0.61958  0.77255  0.48576  0.95510
     61   2.72091  2.46713  4.78053  4.17753  3.15974  4.06282  4.40332  1.55450  3.98445  2.33669  3.36356  4.20162  4.42022  4.13219  4.02266  3.37595  3.11177  1.86149  4.90972  2.40660     82 i - - -
          2.68618  4.42225  2.77519  2.73123  3.46354  2.40513  3.72494  3.29354  2.67741  2.69355  4.24690  2.90347  2.73739  3.18146  2.89801  2.37887  2.77519  2.98518  4.58477  3.61503
          0.01284  4.75740  5.47975  0.61958  0.77255  0.48576  0.95510
     62   2.77808  4.19123  4.74190  4.12996  2.75892  3.98105  4.31080  1.74234  3.92333  2.02737  3.00130  3.86053  4.34282  4.05958  3.94372  3.29150  3.04523  1.66880  3.03302  3.37973     83 v - - -
          2.68618  4.42225  2.77519  2.73123  3.46354  2.40513  3.72494  3.29354  2.67741  2.69355  4.24690  2.90347  2.73739  3.18146  2.89801  2.37887  2.77519  2.98518  4.58477  3.61503
          0.01284  4.75740  5.47975  0.61958  0.77255  0.48576  0.95510
     63   2.85548  4.81772  3.20309  2.65099  4.37231  3.36570  1.36506  3.80283  2.54947  3.37385  4.17890  2.92812  4.04394  2.69056  2.70835  2.87072  2.95656  3.46202  5.57629  3.84828     84 h - - -
          2.68618  4.42225  2.77519  2.73123  3.46354  2.40513  3.72494  3.29354  2.67741  2.69355  4.24690  2.90347  2.73739  3.18146  2.89801  2.37887  2.77519  2.98518  4.58477  3.61503
          0.01284  4.75740  5.47975  0.61958  0.77255  0.48576  0.95510
     64   2.85029  4.78000  3.96272  3.88793  5.07459  3.50284  5.00888  4.53387  4.00367  4.24572  5.13307  3.96790  0.46137  4.33199  4.22827  2.94651  3.09302  3.91221  6.41894  5.21065     85 P - - -
          2.68618  4.42225  2.77519  2.73123  3.46354  2.40513  3.72494  3.29354  2.67741  2.69355  4.24690  2.90347  2.73739  3.18146  2.89801  2.37887  2.77519  2.98518  4.58477  3.61503
          0.01284  4.75740  5.47975  0.61958  0.77255  0.48576  0.95510
     65   2.78260  5.00303  2.71593  2.26337  3.64149  3.57688  3.50719  3.73302  2.06203  2.69589  4.22345  2.86113  3.96906  2.52234  2.78703  2.59324  2.80878  3.53436  4.48780  2.98755     86 k - - -
          2.68618  4.42225  2.77519  2.73123  3.46354  2.40513  3.72494  3.29354  2.67741  2.69355  4.24690  2.90347  2.73739  3.18146  2.89801  2.37887  2.77519  2.98518  4.58477  3.61503
          0.03643  4.75740  3.60513  0.61958  0.77255  0.48576  0.95510
     66   2.73067  4.64866  2.94307  2.59143  3.97715  1.31769  3.77836  3.62525  2.66151  3.23768  4.05766  3.05601  4.01898  3.00811  3.04409  2.70098  3.03239  3.30618  5.18641  4.16092     87 g - - -
          2.68618  4.42225  2.77519  2.73123  3.46354  2.40513  3.72494  3.29354  2.67741  2.69355  4.24690  2.90347  2.73739  3.18146  2.89801  2.37887  2.77519  2.98518  4.58477  3.61503
          0.01314  4.73412  5.45647  0.61958  0.77255  0.51413  0.91136
     67   3.01341  5.25798  2.78142  2.68405  4.71112  0.94411  4.09632  4.17486  2.97456  3.74776  4.57064  2.68717  4.15576  3.26284  3.26132  2.76077  3.31664  3.77882  5.94890  4.19513     88 g - - -
          2.68618  4.42225  2.77519  2.73123  3.46354  2.40513  3.72494  3.29354  2.67741  2.69355  4.24690  2.90347  2.73739  3.18146  2.89801  2.37887  2.77519  2.98518  4.58477  3.61503
          0.01306  4.74023  5.46257  0.61958  0.77255  0.52274  0.89868
     68   2.72214  5.12122  2.96183  2.43567  4.08649  3.02410  3.53231  3.75858  2.38092  3.39919  4.17903  2.93857  3.97065  2.78533  2.72696  1.69037  3.00814  3.38558  3.67354  3.27301     89 s - - -
          2.68618  4.42225  2.77519  2.73123  3.46354  2.40513  3.72494  3.29354  2.67741  2.69355  4.24690  2.90347  2.73739  3.18146  2.89801  2.37887  2.77519  2.98518  4.58477  3.61503
          0.01306  4.74023  5.46257  0.61958  0.77255  0.52274  0.89868
     69   2.26078  4.27885  3.61107  2.87447  3.60403  3.09018  3.73883  2.93260  2.86482  1.87372  3.28332  3.46386  3.91818  3.31115  3.04319  2.57297  2.52274  2.50293  5.11098  3.87078     90 l - - -
          2.68618  4.42225  2.77519  2.73123  3.46354  2.40513  3.72494  3.29354  2.67741  2.69355  4.24690  2.90347  2.73739  3.18146  2.89801  2.37887  2.77519  2.98518  4.58477  3.61503
          0.01306  4.74023  5.46257  0.61958  0.77255  0.46331  0.99208
     70   2.75089  5.20634  2.53645  2.39509  3.87289  3.57050  3.35085  3.26118  2.33595  3.49660  4.25638  1.95081  3.96334  2.80001  2.99827  2.51862  2.48822  3.57808  5.66047  3.50901     91 n - - -
          2.68618  4.42225  2.77519  2.73123  3.46354  2.40513  3.72494  3.29354  2.67741  2.69355  4.24690  2.90347  2.73739  3.18146  2.89801  2.37887  2.77519  2.98518  4.58477  3.61503
          0.01284  4.75740  5.47975  0.61958  0.77255  0.48576  0.95510
     71   2.55676  4.28081  4.23642  3.90430  4.76694  3.43003  4.83117  4.15439  3.83205  3.52795  4.71955  3.92153  0.65041  4.13957  4.08806  2.32389  3.19327  3.61313  6.13972  4.94962     92 P - - -
          2.68618  4.42225  2.77519  2.73123  3.46354  2.40513  3.72494  3.29354  2.67741  2.69355  4.24690  2.90347  2.73739  3.18146  2.89801  2.37887  2.77519  2.98518  4.58477  3.61503
          0.01284  4.75740  5.47975  0.61958  0.77255  0.48576  0.95510
     72   2.56815  4.20880  2.88993  2.23905  4.47665  2.02806  3.76834  3.93169  2.41609  3.46273  4.23007  3.06354  3.35255  2.88176  2.51686  2.35931  3.01410  3.54304  4.48978  3.75926     93 g - - -
          2.68620  4.42227  2.77521  2.73125  3.46356  2.40515  3.72496  3.29356  2.67731  2.69357  4.24692  2.90348  2.73741  3.18148  2.89795  2.37884  2.77516  2.98520  4.58479  3.61505
          0.07662  2.66519  5.47975  0.32029  1.29440  0.48576  0.95510
     73   2.89310  5.41504  1.91985  2.17466  4.74919  3.57840  3.82859  4.23912  2.43738  3.71489  4.46500  1.63525  4.01573  2.79748  2.91408  2.66829  3.13115  3.58246  5.84733  4.42330     95 n - - -
          2.68618  4.42225  2.77519  2.73123  3.46354  2.40513  3.72494  3.29354  2.67741  2.69355  4.24690  2.90347  2.73739  3.18146  2.89801  2.37887  2.77519  2.98518  4.58477  3.61503
          0.01284  4.75740  5.47975  0.61958  0.77255  0.48576  0.95510
     74   2.72430  5.33925  2.20250  2.12999  4.67929  2.29403  3.50530  4.16648  2.45657  3.64223  4.38355  2.12528  3.97567  2.67463  2.83710  2.72614  3.05933  3.64462  5.77238  4.35649     96 n - - -
          2.68618  4.42225  2.77519  2.73123  3.46354  2.40513  3.72494  3.29354  2.67741  2.69355  4.24690  2.90347  2.73739  3.18146  2.89801  2.37887  2.77519  2.98518  4.58477  3.61503
          0.01284  4.75740  5.47975  0.61958  0.77255  0.48576  0.95510
     75   2.63519  5.10105  2.99053  2.49545  4.37479  3.60197  3.80199  3.80899  2.41240  3.37552  4.16685  3.04763  3.99688  2.93195  2.61543  2.68456  1.40384  3.23175  5.58259  4.11059     97 t - - -
          2.68618  4.42225  2.77519  2.73123  3.46354  2.40513  3.72494  3.29354  2.67741  2.69355  4.24690  2.90347  2.73739  3.18146  2.89801  2.37887  2.77519  2.98518  4.58477  3.61503
          0.01284  4.75740  5.47975  0.61958  0.77255  0.48576  0.95510
     76   2.42595  3.88459  2.59130  2.34169  3.74754  3.17243  3.27755  3.50990  2.24102  3.44542  4.24504  2.60680  3.53465  2.82608  2.69786  2.52810  2.98367  3.49534  4.95464  3.29821     98 k - - -
          2.68618  4.42225  2.77519  2.73123  3.46354  2.40513  3.72494  3.29354  2.67741  2.69355  4.24690  2.90347  2.73739  3.18146  2.89801  2.37887  2.77519  2.98518  4.58477  3.61503
          0.01284  4.75740  5.47975  0.61958  0.77255  0.48576  0.95510
     77   2.99375  4.36130  4.87540  4.27141  3.07099  4.18015  4.50996  2.10933  4.08288  1.05737  3.24811  4.31328  4.51545  4.20946  4.11815  3.34836  3.11272  1.89949  4.43292  3.82233     99 l - - -
          2.68618  4.42225  2.77519  2.73123  3.46354  2.40513  3.72494  3.29354  2.67741  2.69355  4.24690  2.90347  2.73739  3.18146  2.89801  2.37887  2.77519  2.98518  4.58477  3.61503
          0.01284  4.75740  5.47975  0.61958  0.77255  0.48576  0.95510
     78   2.79791  3.91724  3.57161  3.66179  2.60385  3.92706  4.24166  2.27411  3.68540  2.31639  3.34937  3.97197  4.29408  3.61662  3.81049  3.12889  3.03011  1.26867  4.85058  3.41173    100 v - - -
          2.68618  4.42225  2.77519  2.73123  3.46354  2.40513  3.72494  3.29354  2.67741  2.69355  4.24690  2.90347  2.73739  3.18146  2.89801  2.37887  2.77519  2.98518  4.58477  3.61503
          0.01284  4.75740  5.47975  0.61958  0.77255  0.48576  0.95510
     79   2.74075  4.20426  4.64305  4.03665  3.15131  3.96556  4.29045  2.47120  3.84980  1.32045  3.06013  4.08388  3.17800  4.00339  3.90337  3.27145  3.00611  2.06577  3.73472  2.76191    101 l - - -
          2.68625  4.42120  2.77526  2.73130  3.46360  2.40519  3.72501  3.29361  2.67747  2.69322  4.24696  2.90353  2.73746  3.18143  2.89796  2.37893  2.77505  2.98518  4.58483  3.61510
          0.05583  2.99311  5.47975  1.19913  0.35876  0.48576  0.95510
     80   2.79473  5.03778  2.97283  2.60987  4.03737  3.61393  1.61774  3.71395  2.59580  3.30041  4.10519  2.76760  4.00444  2.95386  2.49468  2.73079  2.93527  3.37820  4.40233  3.43985    107 h - - -
          2.68618  4.42225  2.77519  2.73123  3.46354  2.40513  3.72494  3.29354  2.67741  2.69355  4.24690  2.90347  2.73739  3.18146  2.89801  2.37887  2.77519  2.98518  4.58477  3.61503
          0.01284  4.75740  5.47975  0.61958  0.77255  0.48576  0.95510
     81   2.78468  5.28309  2.61609  2.35470  4.27115  2.92253  3.74735  4.10513  2.24893  3.58605  4.32537  2.81733  2.92329  2.47898  2.85950  1.84110  2.95814  3.54137  5.71890  4.31087    108 s - - -
          2.68618  4.42225  2.77519  2.73123  3.46354  2.40513  3.72494  3.29354  2.67741  2.69355  4.24690  2.90347  2.73739  3.18146  2.89801  2.37887  2.77519  2.98518  4.58477  3.61503
          0.01284  4.75740  5.47975  0.61958  0.77255  0.48576  0.95510
     82   2.45463  5.27787  1.61228  2.42611  4.60229  3.02405  3.64216  3.75462  2.45922  3.57499  4.32696  2.75161  3.97374  2.84539  3.02191  2.55778  2.56448  3.65797  5.72342  4.32071    109 d - - -
          2.68618  4.42225  2.77519  2.73123  3.46354  2.40513  3.72494  3.29354  2.67741  2.69355  4.24690  2.90347  2.73739  3.18146  2.89801  2.37887  2.77519  2.98518  4.58477  3.61503
          0.01284  4.75740  5.47975  0.61958  0.77255  0.48576  0.95510
     83   2.79153  3.29629  3.28910  2.64325  4.28845  3.68315  3.48310  3.69462  2.50052  3.28963  4.11146  3.13506  3.37597  3.00359  1.28501  2.90372  3.09086  3.37826  5.51878  3.87457    110 r - - -
          2.68618  4.42225  2.77520  2.73124  3.46354  2.40513  3.72495  3.29354  2.67741  2.69355  4.24690  2.90347  2.73733  3.18147  2.89801  2.37887  2.77520  2.98519  4.58477  3.61503
          0.02740  3.77829  5.47975  0.50753  0.92126  0.48576  0.95510
     84   2.73760  5.26566  2.80172  2.34823  4.58698  3.57367  1.63867  4.05717  2.40282  3.55961  4.31424  2.54758  3.80546  2.88064  2.83499  2.69862  3.04236  3.64390  5.71033  3.44254    112 h - - -
          2.68618  4.42225  2.77519  2.73123  3.46354  2.40513  3.72494  3.29354  2.67741  2.69355  4.24690  2.90347  2.73739  3.18146  2.89801  2.37887  2.77519  2.98518  4.58477  3.61503
          0.01284  4.75740  5.47975  0.61958  0.77255  0.48576  0.95510
     85   2.18497  5.14973  2.51927  2.49157  3.84306  3.02109  3.71434  3.88838  2.53567  3.43116  4.20538  2.61882  3.51819  2.89256  2.66736  2.19871  3.01402  3.36168  3.49802  3.70766    113 a - - -
          2.68618  4.42225  2.77519  2.73123  3.46354  2.40513  3.72494  3.29354  2.67741  2.69355  4.24690  2.90347  2.73739  3.18146  2.89801  2.37887  2.77519  2.98518  4.58477  3.61503
          0.01284  4.75740  5.47975  0.61958  0.77255  0.48576  0.95510
     86   2.10746  4.77160  3.40444  2.79089  4.04966  1.52222  3.97954  3.44115  2.84630  3.10221  3.95489  3.33645  4.08768  3.19397  3.05075  2.52017  3.05870  3.15212  3.22405  4.12114    114 g - - -
          2.68618  4.42225  2.77519  2.73123  3.46354  2.40513  3.72494  3.29354  2.67741  2.69355  4.24690  2.90347  2.73739  3.18146  2.89801  2.37887  2.77519  2.98518  4.58477  3.61503
          0.01284  4.75740  5.47975  0.61958  0.77255  0.48576  0.95510
     87   0.61334  2.83510  4.66338  4.35021  4.84014  3.03063  5.07495  4.25235  4.26476  3.97098  4.78756  4.08185  4.19099  4.46139  4.43070  2.08760  3.08236  3.64207  6.23354  5.10988    115 A - - -
          2.68618  4.42225  2.77519  2.73123  3.46354  2.40513  3.72494  3.29354  2.67741  2.69355  4.24690  2.90347  2.73739  3.18146  2.89801  2.37887  2.77519  2.98518  4.58477  3.61503
          0.01284  4.75740  5.47975  0.61958  0.77255  0.48576  0.95510
     88   3.11037  4.54864  4.58190  4.00298  3.27877  4.21478  3.77865  2.77875  3.78640  0.78457  2.81279  4.18893  4.54530  3.86767  3.93374  3.51913  3.33659  2.71972  4.95445  3.33813    116 l - - -
          2.68618  4.42225  2.77519  2.73123  3.46354  2.40513  3.72494  3.29354  2.67741  2.69355  4.24690  2.90347  2.73739  3.18146  2.89801  2.37887  2.77519  2.98518  4.58477  3.61503
          0.01284  4.75740  5.47975  0.61958  0.77255  0.48576  0.95510
     89   4.54291  5.58380  5.58737  5.42440  0.46354  5.19129  3.99765  3.99550  5.18927  2.87400  4.52675  4.81586  5.44763  4.93372  5.03920  4.59137  4.74704  4.00631  2.60697  2.33975    117 F - - -
          2.68618  4.42225  2.77519  2.73123  3.46354  2.40513  3.72494  3.29354  2.67741  2.69355  4.24690  2.90347  2.73739  3.18146  2.89801  2.37887  2.77519  2.98518  4.58477  3.61503
          0.01284  4.75740  5.47975  0.61958  0.77255  0.48576  0.95510
     90   1.55048  3.46328  3.70884  3.14395  3.48890  3.16011  4.04995  3.01152  2.92539  2.72728  3.62049  3.48380  4.15519  3.39353  3.44012  2.97088  2.10206  2.78483  5.09971  2.99217    118 a - - -
          2.68618  4.42225  2.77519  2.73123  3.46354  2.40513  3.72494  3.29354  2.67741  2.69355  4.24690  2.90347  2.73739  3.18146  2.89801  2.37887  2.77519  2.98518  4.58477  3.61503
          0.01284  4.75740  5.47975  0.61958  0.77255  0.48576  0.95510
     91   3.12255  4.47163  5.04083  4.43701  2.02126  4.32004  4.62250  1.45346  4.24336  1.59819  2.88785  4.46417  4.63056  4.33350  4.25370  3.64045  3.34981  2.39476  5.02905  2.86708    119 i - - -
          2.68618  4.42225  2.77519  2.73123  3.46354  2.40513  3.72494  3.29354  2.67741  2.69355  4.24690  2.90347  2.73739  3.18146  2.89801  2.37887  2.77519  2.98518  4.58477  3.61503
          0.01284  4.75740  5.47975  0.61958  0.77255  0.48576  0.95510
     92   3.63358  6.39329  0.51810  2.38092  5.65851  3.66931  4.35503  5.27203  3.56272  4.71073  5.63863  2.58832  4.37629  3.54678  4.29304  3.44708  3.96244  4.78453  6.84985  5.21387    120 D - - -
          2.68618  4.42225  2.77519  2.73123  3.46354  2.40513  3.72494  3.29354  2.67741  2.69355  4.24690  2.90347  2.73739  3.18146  2.89801  2.37887  2.77519  2.98518  4.58477  3.61503
          0.02204  4.75740  4.32642  0.61958  0.77255  0.48576  0.95510
     93   2.45569  4.42779  2.71512  1.78879  4.11611  3.23491  3.68155  4.04074  2.45125  3.31417  4.28833  2.94427  3.95326  2.17659  2.98157  2.44154  2.78422  3.56785  5.68697  4.02881    121 e - - -
          2.68618  4.42225  2.77519  2.73123  3.46354  2.40513  3.72494  3.29354  2.67741  2.69355  4.24690  2.90347  2.73739  3.18146  2.89801  2.37887  2.77519  2.98518  4.58477  3.61503
          0.02122  4.74832  4.39604  0.61958  0.77255  0.50558  0.92422
     94   2.37803  4.01514  2.93115  1.79797  4.01637  3.21766  3.77036  3.87021  2.29590  3.41618  4.19233  2.84105  3.89977  2.86124  2.84283  2.73636  2.82673  2.51178  5.60492  4.08713    122 e - - -
          2.68618  4.42225  2.77519  2.73123  3.46354  2.40513  3.72494  3.29354  2.67741  2.69355  4.24690  2.90347  2.73739  3.18146  2.89801  2.37887  2.77519  2.98518  4.58477  3.61503
          0.01307  4.74017  5.46251  0.61958  0.77255  0.46324  0.99221
     95   2.64789  5.29891  2.42103  2.37903  4.63807  3.31597  3.64511  4.12094  2.24620  3.60129  4.34207  1.66700  3.96117  2.78906  2.70088  2.70030  2.81365  3.68656  5.73398  4.11248    123 n - - -
          2.68618  4.42225  2.77519  2.73123  3.46354  2.40513  3.72494  3.29354  2.67741  2.69355  4.24690  2.90347  2.73739  3.18146  2.89801  2.37887  2.77519  2.98518  4.58477  3.61503
          0.01284  4.75740  5.47975  0.61958  0.77255  0.48576  0.95510
     96   2.79052  5.08450  2.27645  2.16221  4.34169  2.77442  3.14197  4.12916  2.03423  3.60454  4.34156  2.27919  3.95468  2.55643  2.98087  2.67417  3.02217  3.68990  5.73312  4.32175    124 k - - -
          2.68618  4.42225  2.77519  2.73123  3.46354  2.40513  3.72494  3.29354  2.67741  2.69355  4.24690  2.90347  2.73739  3.18146  2.89801  2.37887  2.77519  2.98518  4.58477  3.61503
          0.01284  4.75740  5.47975  0.61958  0.77255  0.48576  0.95510
     97   2.66472  4.31172  3.40971  2.65835  3.70227  3.69315  2.39415  3.00014  2.71622  2.74337  3.53971  3.15659  4.07779  3.12339  2.14272  2.91611  2.80039  2.86074  4.74339  2.77995    125 r - - -
          2.68618  4.42225  2.77519  2.73123  3.46354  2.40513  3.72494  3.29354  2.67741  2.69355  4.24690  2.90347  2.73739  3.18146  2.89801  2.37887  2.77519  2.98518  4.58477  3.61503
          0.01284  4.75740  5.47975  0.61958  0.77255  0.48576  0.95510
     98   3.66092  4.86674  5.70201  5.20640  3.61063  5.22224  5.81267  0.67391  5.12884  2.13117  3.71560  5.36522  5.40995  5.28716  5.24211  4.63649  3.90965  1.58631  6.06241  4.90124    126 I - - -
          2.68618  4.42225  2.77519  2.73123  3.46354  2.40513  3.72494  3.29354  2.67741  2.69355  4.24690  2.90347  2.73739  3.18146  2.89801  2.37887  2.77519  2.98518  4.58477  3.61503
          0.01284  4.75740  5.47975  0.61958  0.77255  0.48576  0.95510
     99   2.80893  4.35252  4.05771  3.47396  3.46580  3.87082  4.15038  1.69222  2.87084  2.54392  2.55562  3.76153  4.24214  3.14288  2.86699  3.14513  2.94830  1.89570  4.95776  3.75598    127 i - - -
          2.68618  4.42225  2.77519  2.73123  3.46354  2.40513  3.72494  3.29354  2.67741  2.69355  4.24690  2.90347  2.73739  3.18146  2.89801  2.37887  2.77519  2.98518  4.58477  3.61503
          0.01916  4.75740  4.56713  0.61958  0.77255  0.48576  0.95510
    100   3.71635  5.60491  3.61502  3.50562  3.92115  4.09173  0.42266  4.75086  3.41743  4.17667  5.21724  3.55521  4.70996  3.96912  3.66587  3.75203  4.06580  4.40571  5.42073  3.83008    128 H - - -
          2.68618  4.42225  2.77519  2.73123  3.46354  2.40513  3.72494  3.29354  2.67741  2.69355  4.24690  2.90347  2.73739  3.18146  2.89801  2.37887  2.77519  2.98518  4.58477  3.61503
          0.01292  4.75117  5.47351  0.61958  0.77255  0.47731  0.96876
    101   2.62721  5.11567  3.11881  2.56073  3.93461  3.53551  3.18912  3.47892  1.71594  3.39089  4.00392  3.09336  3.98353  2.86935  2.10251  2.49960  2.83997  3.46987  5.58966  3.52200    129 k - - -
          2.68618  4.42225  2.77520  2.73123  3.46354  2.40513  3.72495  3.29354  2.67741  2.69355  4.24690  2.90347  2.73740  3.18146  2.89801  2.37883  2.77520  2.98518  4.58477  3.61503
          0.02281  3.99665  5.47975  0.53800  0.87687  0.48576  0.95510
    102   2.59435  5.12304  2.54459  2.74276  4.77209  1.25485  4.09552  4.23802  2.94954  3.79109  4.57678  2.91542  4.10028  3.24206  3.43741  1.94525  3.20766  3.55416  5.97317  4.60224    131 g - - -
          2.68618  4.42225  2.77519  2.73123  3.46354  2.40513  3.72494  3.29354  2.67741  2.69355  4.24690  2.90347  2.73739  3.18146  2.89801  2.37887  2.77519  2.98518  4.58477  3.61503
          0.01284  4.75740  5.47975  0.61958  0.77255  0.48576  0.95510
    103   2.93753  4.91977  3.35667  3.46547  5.18078  0.46770  4.82757  4.67988  3.85265  4.33228  5.17340  3.75223  4.31142  4.09919  3.94104  3.08262  3.19581  4.04000  6.46004  5.22344    132 G - - -
          2.68618  4.42225  2.77519  2.73123  3.46354  2.40513  3.72494  3.29354  2.67741  2.69355  4.24690  2.90347  2.73739  3.18146  2.89801  2.37887  2.77519  2.98518  4.58477  3.61503
          0.01284  4.75740  5.47975  0.61958  0.77255  0.48576  0.95510
    104   2.84782  5.14895  3.19719  2.62517  4.15332  3.64330  3.80844  3.86547  1.32859  2.77409  4.09410  3.14659  4.02941  2.69686  2.39690  2.66848  2.99677  3.50937  5.60508  3.82229    133 k - - -
          2.68614  4.42226  2.77521  2.73125  3.46355  2.40514  3.72496  3.29345  2.67742  2.69356  4.24691  2.90348  2.73741  3.18148  2.89802  2.37888  2.77508  2.98520  4.58478  3.61504
          0.03107  3.87147  4.62878  0.83029  0.57257  0.48576  0.95510
    105   2.80776  3.92004  4.59253  3.64864  1.86826  3.95442  3.99355  2.10672  3.81271  2.39913  3.32797  3.81034  4.31929  3.97388  3.88115  3.15906  3.03979  2.29291  4.13078  1.97290    138 f - - -
          2.68618  4.42225  2.77519  2.73123  3.46354  2.40513  3.72494  3.29354  2.67741  2.69355  4.24690  2.90347  2.73739  3.18146  2.89801  2.37887  2.77519  2.98518  4.58477  3.61503
          0.01291  4.75179  5.47414  0.61958  0.77255  0.49807  0.93574
    106   2.15715  4.02861  4.74454  4.13485  2.91240  4.00030  4.33433  1.92804  3.93317  2.12212  3.04630  4.14598  4.36046  4.07307  3.96016  3.31106  3.06092  1.62637  2.92967  3.66176    139 v - - -
          2.68618  4.42225  2.77519  2.73123  3.46354  2.40513  3.72494  3.29354  2.67741  2.69355  4.24690  2.90347  2.73739  3.18146  2.89801  2.37887  2.77519  2.98518  4.58477  3.61503
          0.01291  4.75179  5.47414  0.61958  0.77255  0.49807  0.93574
    107   2.70795  4.24545  3.04956  2.47292  3.84971  3.64867  1.57689  3.32481  2.70584  3.08862  3.92810  3.22009  4.03621  2.92186  3.00546  2.79760  3.01517  3.05554  3.73546  3.75530    140 h - - -
          2.68618  4.42225  2.77519  2.73123  3.46354  2.40513  3.72494  3.29354  2.67741  2.69355  4.24690  2.90347  2.73739  3.18146  2.89801  2.37887  2.77519  2.98518  4.58477  3.61503
          0.03558  4.75179  3.63741  0.61958  0.77255  0.49807  0.93574
    108   2.67399  4.64852  3.57939  3.06879  4.03428  3.32266  4.11607  3.41778  3.04857  3.10342  3.96665  3.46429  1.23273  3.37107  3.43524  2.57412  2.70346  2.89132  5.42191  3.20667    141 p - - -
          2.68618  4.42225  2.77519  2.73123  3.46354  2.40513  3.72494  3.29354  2.67741  2.69355  4.24690  2.90347  2.73739  3.18146  2.89801  2.37887  2.77519  2.98518  4.58477  3.61503
          0.01321  4.72942  5.45176  0.61958  0.77255  0.54503  0.86708
    109   2.70262  4.88320  2.62707  2.27687  4.44409  3.55106  3.39363  4.05856  1.96105  3.19187  4.29456  2.63508  3.94421  2.65280  2.59342  2.57799  2.85537  3.25902  5.69112  2.95281    142 k - - -
          2.68618  4.42225  2.77519  2.73123  3.46354  2.40513  3.72494  3.29354  2.67741  2.69355  4.24690  2.90347  2.73739  3.18146  2.89801  2.37887  2.77519  2.98518  4.58477  3.61503
          0.01321  4.72942  5.45176  0.61958  0.77255  0.54503  0.86708
    110   2.70468  5.20205  2.48955  2.49927  4.28282  1.92074  3.68834  3.97753  2.37372  3.49313  4.25167  2.80516  3.06935  2.85947  2.57594  2.68708  3.00504  3.57492  4.83499  3.62032    143 g - - -
          2.68622  4.42229  2.77514  2.73127  3.46330  2.40516  3.72498  3.29349  2.67739  2.69353  4.24671  2.90344  2.73743  3.18150  2.89804  2.37890  2.77523  2.98522  4.58481  3.61482
          0.07692  2.66290  5.45176  0.66092  0.72645  0.54503  0.86708
    111   2.71851  4.91650  2.89055  2.66474  3.38864  1.48470  3.63297  3.54312  2.64218  3.16778  3.99594  2.97192  4.01931  3.01050  3.01977  2.81022  3.01969  3.13329  5.43067  3.50828    146 g - - -
          2.68618  4.42225  2.77519  2.73123  3.46354  2.40513  3.72494  3.29354  2.67741  2.69355  4.24690  2.90347  2.73739  3.18146  2.89801  2.37887  2.77519  2.98518  4.58477  3.61503
          0.01321  4.72942  5.45176  0.61958  0.77255  0.54503  0.86708
    112   2.68173  5.11567  3.05674  2.40653  3.64536  3.39555  3.34968  3.45927  2.47078  3.21242  4.17363  2.66328  3.96698  2.63732  2.61135  1.80952  3.00417  3.33042  5.58830  3.33660    147 s - - -
          2.68618  4.42225  2.77519  2.73123  3.46354  2.40513  3.72494  3.29354  2.67741  2.69355  4.24690  2.90347  2.73739  3.18146  2.89801  2.37887  2.77519  2.98518  4.58477  3.61503
          0.05410  4.72942  3.12740  0.61958  0.77255  0.52511  0.89524
    113   2.15860  5.02355  2.91905  2.56805  3.99533  3.57920  3.03480  3.53513  2.54580  3.29003  3.88131  2.86957  2.22884  2.81553  3.03471  2.52001  2.70405  3.11335  5.51369  3.95169    148 a - - -
          2.68622  4.42230  2.77518  2.73107  3.46358  2.40511  3.72499  3.29359  2.67745  2.69359  4.24694  2.90351  2.73718  3.18143  2.89805  2.37891  2.77524  2.98515  4.58481  3.61508
          0.19767  1.80798  4.17524  0.19277  1.74110  0.61129  0.78231
    114   2.69594  5.10590  2.52494  2.50129  3.60297  3.37520  3.62472  3.57350  2.26596  3.38447  4.16339  1.87243  3.95035  2.87475  2.92721  2.63314  2.98881  3.11542  5.57725  3.17600    150 n - - -
          2.68618  4.42225  2.77519  2.73123  3.46354  2.40513  3.72494  3.29354  2.67741  2.69355  4.24690  2.90347  2.73739  3.18146  2.89801  2.37887  2.77519  2.98518  4.58477  3.61503
          0.01382  4.68405  5.40640  0.61958  0.77255  0.40454  1.10047
    115   2.44099  4.72662  3.62175  3.20021  4.24126  3.60992  4.26277  3.59492  3.00050  2.61319  4.17140  3.56213  1.00488  3.51720  3.48807  2.74865  3.16888  3.27094  5.61482  4.36545    151 p - - -
          2.68619  4.42227  2.77521  2.73125  3.46355  2.40514  3.72496  3.29355  2.67742  2.69340  4.24691  2.90348  2.73733  3.18148  2.89802  2.37888  2.77521  2.98520  4.58478  3.61505
          0.04353  3.66454  4.07570  0.76898  0.62267  0.48576  0.95510
    116   2.57232  3.87628  2.73495  2.44496  4.38057  2.07542  3.78028  3.44664  2.48497  3.37988  4.16412  2.94045  3.10471  2.90528  2.90149  2.31141  2.76810  3.40724  4.76435  4.21603    155 g - - -
          2.68618  4.42225  2.77519  2.73123  3.46354  2.40513  3.72494  3.29354  2.67741  2.69355  4.24690  2.90347  2.73739  3.18146  2.89801  2.37887  2.77519  2.98518  4.58477  3.61503
          0.01301  4.74451  5.46686  0.61958  0.77255  0.51371  0.91198
    117   2.78480  5.20960  2.24897  2.24716  4.51985  3.36237  3.76200  3.98239  2.44854  3.49994  3.89369  1.73272  3.96245  2.87133  3.00029  2.76376  2.84007  3.27082  3.83596  4.27375    156 n - - -
          2.68618  4.42225  2.77519  2.73123  3.46354  2.40513  3.72494  3.29354  2.67741  2.69355  4.24690  2.90347  2.73739  3.18146  2.89801  2.37887  2.77519  2.98518  4.58477  3.61503
          0.01301  4.74451  5.46686  0.61958  0.77255  0.46867  0.98305
    118   2.77435  5.30428  2.13857  2.31703  4.44908  2.59692  3.37755  4.12792  2.40595  3.60716  4.34735  2.02205  3.96158  2.55609  2.99622  2.64433  2.93895  3.69212  5.73924  3.99258    157 n - - -
          2.68618  4.42225  2.77519  2.73123  3.46354  2.40513  3.72494  3.29354  2.67741  2.69355  4.24690  2.90347  2.73739  3.18146  2.89801  2.37887  2.77519  2.98518  4.58477  3.61503
          0.01284  4.75740  5.47975  0.61958  0.77255  0.48576  0.95510
    119   2.51434  5.01066  2.81210  2.48732  4.25635  3.60961  3.81244  3.38668  2.60614  3.16832  4.07960  2.88805  3.77896  2.95695  3.00181  2.37471  1.69576  2.87308  5.50856  3.81828    158 t - - -
          2.68618  4.42225  2.77519  2.73123  3.46354  2.40513  3.72494  3.29354  2.67741  2.69355  4.24690  2.90347  2.73739  3.18146  2.89801  2.37887  2.77519  2.98518  4.58477  3.61503
          0.01284  4.75740  5.47975  0.61958  0.77255  0.48576  0.95510
    120   2.69423  5.17219  2.64742  2.30696  3.83483  3.57640  3.76916  3.43879  2.37112  2.85976  4.01199  2.72039  2.61533  2.66338  2.68168  2.69437  2.65592  3.21168  5.63422  3.73012    159 e - - -
          2.68618  4.42225  2.77519  2.73123  3.46354  2.40513  3.72494  3.29354  2.67741  2.69355  4.24690  2.90347  2.73739  3.18146  2.89801  2.37887  2.77519  2.98518  4.58477  3.61503
          0.01284  4.75740  5.47975  0.61958  0.77255  0.48576  0.95510
    121   2.71606  2.97572  4.72364  4.11552  3.06898  3.64764  4.32848  1.86456  3.91740  1.83707  3.21146  4.13360  4.35520  4.06289  3.95109  3.11052  2.82929  1.63472  4.84074  3.66251    160 v - - -
          2.68618  4.42225  2.77519  2.73123  3.46354  2.40513  3.72494  3.29354  2.67741  2.69355  4.24690  2.90347  2.73739  3.18146  2.89801  2.37887  2.77519  2.98518  4.58477  3.61503
          0.01284  4.75740  5.47975  0.61958  0.77255  0.48576  0.95510
    122   2.79215  3.55306  4.21736  3.05451  2.83316  3.66172  4.18821  2.35459  2.97227  2.32994  3.16720  3.68457  4.25828  3.47056  3.55856  3.17170  2.88089  1.45346  4.88955  3.69595    161 v - - -
          2.68618  4.42225  2.77519  2.73123  3.46354  2.40513  3.72494  3.29354  2.67741  2.69355  4.24690  2.90347  2.73739  3.18146  2.89801  2.37887  2.77519  2.98518  4.58477  3.61503
          0.01284  4.75740  5.47975  0.61958  0.77255  0.48576  0.95510
    123   3.35098  4.67723  5.23835  4.63998  2.92918  4.57960  4.88240  2.15997  4.46467  0.80891  3.12818  4.71358  4.83827  4.51887  4.47605  3.90904  3.57346  2.10776  5.22123  3.23861    162 l - - -
          2.68618  4.42225  2.77519  2.73123  3.46354  2.40513  3.72494  3.29354  2.67741  2.69355  4.24690  2.90347  2.73739  3.18146  2.89801  2.37887  2.77519  2.98518  4.58477  3.61503
          0.01284  4.75740  5.47975  0.61958  0.77255  0.48576  0.95510
    124   2.73432  5.21350  3.01953  2.47204  4.52362  3.58339  1.61249  3.98195  2.42574  3.36214  4.26488  2.76801  3.97708  2.70375  2.68582  2.54716  2.87300  3.58554  5.66484  3.91613    163 h - - -
          2.68618  4.42225  2.77519  2.73123  3.46354  2.40513  3.72494  3.29354  2.67741  2.69355  4.24690  2.90347  2.73739  3.18146  2.89801  2.37887  2.77519  2.98518  4.58477  3.61503
          0.02532  4.75740  4.10986  0.61958  0.77255  0.48576  0.95510
    125   2.67022  4.82696  2.73072  2.24467  4.21692  2.70068  3.17485  3.88629  2.22994  3.53871  4.28736  3.03407  3.67462  2.66393  2.85109  1.97997  2.85499  3.47139  5.00320  3.78489    164 s - - -
          2.68618  4.42225  2.77519  2.73123  3.46354  2.40513  3.72494  3.29354  2.67741  2.69355  4.24690  2.90347  2.73739  3.18146  2.89801  2.37887  2.77519  2.98518  4.58477  3.61503
          0.01300  4.74509  5.46743  0.61958  0.77255  0.51248  0.91381
    126   2.76536  5.27238  1.79146  2.35381  4.60336  2.39922  3.56099  3.60954  2.36955  3.57159  4.31755  2.65864  3.95781  2.85738  2.90672  2.57263  2.90358  3.65558  5.71286  4.05063    165 d - - -
          2.68618  4.42225  2.77519  2.73123  3.46354  2.40513  3.72494  3.29354  2.67741  2.69355  4.24690  2.90347  2.73739  3.18146  2.89801  2.37887  2.77519  2.98518  4.58477  3.61503
          0.01940  4.74509  4.55481  0.61958  0.77255  0.51248  0.91381
    127   2.74817  3.98635  2.85402  2.60488  4.00987  3.63087  3.84130  2.73842  2.31763  2.91266  3.96542  3.07157  4.01921  2.74121  2.62585  2.72511  2.32693  2.32469  5.40761  4.09331    166 k - - -
          2.68618  4.42225  2.77519  2.73123  3.46354  2.40513  3.72494  3.29354  2.67741  2.69355  4.24690  2.90347  2.73739  3.18146  2.89801  2.37887  2.77519  2.98518  4.58477  3.61503
          0.01308  4.73877  5.46112  0.61958  0.77255  0.50367  0.92711
    128   2.79482  5.13710  2.67508  2.54930  4.11823  3.47136  1.59664  3.86242  2.55668  3.41357  4.19642  2.47365  3.98351  2.80500  3.03511  2.66783  3.02661  3.49392  4.59207  3.93125    167 h - - -
          2.68618  4.42225  2.77519  2.73123  3.46354  2.40513  3.72494  3.29354  2.67741  2.69355  4.24690  2.90347  2.73739  3.18146  2.89801  2.37887  2.77519  2.98518  4.58477  3.61503
          0.01300  4.74509  5.46743  0.61958  0.77255  0.51248  0.91381
    129   2.41082  5.19347  1.71686  2.23681  3.90468  3.32823  3.75947  3.76200  2.47689  3.48235  3.99367  3.01087  3.75729  2.70870  2.92796  2.63805  3.00992  3.48722  5.64963  3.35401    168 d - - -
          2.68614  4.42236  2.77531  2.73102  3.46365  2.40502  3.72506  3.29354  2.67744  2.69345  4.24701  2.90351  2.73751  3.18147  2.89812  2.37878  2.77521  2.98529  4.58427  3.61514
          0.08903  2.64848  4.23890  1.38878  0.28685  0.46941  0.98182
    130   1.68968  5.17478  2.94547  2.52240  4.47416  2.80738  3.65102  3.92876  2.46957  3.16720  4.22861  2.45529  3.96689  2.81461  2.74053  2.45053  2.98763  3.54081  5.63632  3.92386    176 a - - -
          2.68618  4.42225  2.77519  2.73123  3.46354  2.40513  3.72494  3.29354  2.67741  2.69355  4.24690  2.90347  2.73739  3.18146  2.89801  2.37887  2.77519  2.98518  4.58477  3.61503
          0.01297  4.74727  5.46962  0.61958  0.77255  0.47222  0.97715
    131   2.17604  4.54141  3.61900  2.91810  3.68513  3.49178  4.00598  2.84738  3.01187  2.68096  1.73138  3.01679  4.13622  3.18676  3.37757  2.85090  2.56673  2.70358  5.12090  3.88083    177 m - - -
          2.68618  4.42225  2.77519  2.73123  3.46354  2.40513  3.72494  3.29354  2.67741  2.69355  4.24690  2.90347  2.73739  3.18146  2.89801  2.37887  2.77519  2.98518  4.58477  3.61503
          0.01284  4.75740  5.47975  0.61958  0.77255  0.48576  0.95510
    132   2.87194  5.39055  3.22766  2.11795  4.77098  3.69272  3.80735  4.21878  1.41875  3.58406  4.23111  2.82858  4.07510  2.68342  1.92386  2.91456  3.16525  3.80335  5.76834  4.42300    178 k - - -
          2.68618  4.42225  2.77519  2.73123  3.46354  2.40513  3.72494  3.29354  2.67741  2.69355  4.24690  2.90347  2.73739  3.18146  2.89801  2.37887  2.77519  2.98518  4.58477  3.61503
          0.01284  4.75740  5.47975  0.61958  0.77255  0.48576  0.95510
    133   4.60188  5.62004  5.60132  5.46298  0.50996  5.21043  3.98288  4.07968  5.22485  3.05497  4.60888  4.81994  5.46916  4.95140  5.06297  4.61669  4.80547  4.08062  2.15974  2.31857    179 F - - -
          2.68618  4.42225  2.77519  2.73123  3.46354  2.40513  3.72494  3.29354  2.67741  2.69355  4.24690  2.90347  2.73739  3.18146  2.89801  2.37887  2.77519  2.98518  4.58477  3.61503
          0.01284  4.75740  5.47975  0.61958  0.77255  0.48576  0.95510
    134   2.61910  4.94719  2.66873  2.16726  4.06518  3.21141  3.37991  3.22434  2.30675  3.07763  4.23086  2.99110  3.96761  2.51310  2.55082  2.76844  3.01374  3.02109  5.63872  2.94975    180 e - - -
          2.68618  4.42225  2.77519  2.73123  3.46354  2.40513  3.72494  3.29354  2.67741  2.69355  4.24690  2.90347  2.73739  3.18146  2.89801  2.37887  2.77519  2.98518  4.58477  3.61503
          0.01284  4.75740  5.47975  0.61958  0.77255  0.48576  0.95510
    135   2.85480  3.11760  4.74168  4.13501  1.37243  4.01794  4.32681  2.27487  3.93670  1.96303  3.30616  4.15261  3.91514  4.07383  3.96830  3.32798  3.08649  2.40698  3.95089  3.61519    181 f - - -
          2.68618  4.42225  2.77519  2.73123  3.46354  2.40513  3.72494  3.29354  2.67741  2.69355  4.24690  2.90347  2.73739  3.18146  2.89801  2.37887  2.77519  2.98518  4.58477  3.61503
          0.05052  4.75740  3.20209  0.61958  0.77255  0.48576  0.95510
    136   2.87553  4.37547  4.63945  4.06421  3.06667  2.88401  4.51298  2.33632  3.92542  2.15245  3.47886  4.20700  4.50529  4.12637  4.05973  3.45610  3.21098  0.99431  5.10427  3.91076    182 v - - -
          2.68618  4.42225  2.77519  2.73123  3.46354  2.40513  3.72494  3.29354  2.67741  2.69355  4.24690  2.90347  2.73739  3.18146  2.89801  2.37887  2.77519  2.98518  4.58477  3.61503
          0.00899  4.71587        *  0.61958  0.77255  0.00000        *
//
